# Supplementary material for: Dominant changes in the breast muscle lipid profiles of broiler chickens with wooden breast syndrome revealed by lipidomics analyses
Source: J Anim Sci Biotechnol. 2022 Aug 5;13:93. doi: 10.1186/s40104-022-00743-x (PMC9354336; doi:10.1186/s40104-022-00743-x)
Supplement: Supplementary file 1 — Additional file 1. The peak areas of all the lipid molecules identified in the breast of control and affected groups. [file 40104_2022_743_MOESM1_ESM.xlsx]

## Sheet: Postive-mode
The peak area of the lipid molecules identified in the breast of control and affected groups from the positive mode
LipidIon	CalcMz	IonFormula	Rt	Control	WB	WB+WS
AcCa(18:1)+H	426.358	C25 H48 O4 N1	2.02191	124758±210051	34275±10436	32000±18221
AcCa(18:1)+H	426.358	C25 H48 O4 N1	2.40451	175440±282240	50950±26829	53400±48232
AcCa(18:2)+H	424.342	C25 H46 O4 N1	1.75867	130142±208201	41725±27154	45636±43364
AcCa(18:2)+H	424.342	C25 H46 O4 N1	1.48123	189996±312886	57625±38473	59690±51244
Cer(d18:0_16:0)+H	540.535	C34 H70 O3 N1	15.7214	94660±57361	77775±33050	64180±50069
Cer(d18:0_18:0)+H	568.566	C36 H74 O3 N1	17.2179	295800±166617	177750±67668	199020±179062
Cer(d18:1_16:0)+H	538.519	C34 H68 O3 N1	15.1552	382800±78101	236250±43630	294000±60568
Cer(d18:1_18:0)+H	566.551	C36 H72 O3 N1	16.6173	2660000±321092	1655000±207605	1982000±578723
Cer(d18:1_20:0)+H	594.582	C38 H76 O3 N1	18.1367	369000±49880	248750±29307	337200±72723
Cer(d18:1_24:0)+H	650.645	C42 H84 O3 N1	21.2627	1180000±165982	1095500±142130	1235400±376398
Cer(d18:1_24:1)+H	648.629	C42 H82 O3 N1	19.5227	1214000±105972	903500±49460	1055400±283554
Cer(d18:1_24:2)+H	646.613	C42 H80 O3 N1	18.1529	584200±74298	454500±69236	550000±181112
Co(Q10)+H	863.691	C59 H91 O4	23.201	9474000±2087230	3997500±661381	6618000±3534929
Co(Q10)+NH4	880.718	C59 H94 O4 N1	23.1997	6740000±1559311	2672500±410234	4556000±2536963
DG(16:0_18:1)+NH4	612.556	C37 H74 O5 N1	17.5445	299600±105950	321000±97396	274800±61917
DG(16:0_18:2)+NH4	610.541	C37 H72 O5 N1	16.3592	640200±210476	840000±231407	688000±252037
DG(18:2_18:2)+NH4	634.541	C39 H72 O5 N1	15.2853	974200±294724	1375250±392220	1125200±411438
Hex1Cer(d18:1_22:0)+H	784.666	C46 H90 O8 N1	18.0845	108840±62333	65550±23914	100220±48561
Hex1Cer(d18:1_24:0)+H	812.697	C48 H94 O8 N1	19.5589	156560±70953	76650±40707	134320±67045
Hex1Cer(d18:1_24:1)+H	810.682	C48 H92 O8 N1	19.1529	151600±64593	79425±39074	118840±38722
LPC(16:0)+H	496.34	C24 H51 O7 N1 P1	1.96593	539000±268019	264000±137785	330200±159293
LPC(16:0)+H	496.34	C24 H51 O7 N1 P1	2.38877	406000±180057	205750±99584	270600±134474
LPC(18:0)+H	524.371	C26 H55 O7 N1 P1	3.97188	336400±96712	216500±68149	304000±99169
LPC(18:1)+H	522.355	C26 H53 O7 N1 P1	1.97921	332060±273868	103475±121816	154820±155143
PC(30:0)+H	706.538	C38 H77 O8 N1 P1	13.2224	4030000±651230	2350000±521856	2336000±283954
PC(32:0)+H	734.569	C40 H81 O8 N1 P1	14.726	111220000±25637707	77325000±13238674	80240000±10920760
PC(32:0e)+H	720.59	C40 H83 O7 N1 P1	15.7066	14760000±2672639	11480000±2594918	11808000±3323450
PC(32:1)+H	732.554	C40 H79 O8 N1 P1	13.3295	27960000±1143678	18200000±4671902	17460000±1980656
PC(32:1e)+H	718.575	C40 H81 O7 N1 P1	14.3396	2630000±699893	1752500±301593	1740000±386846
PC(32:1e)+H	718.575	C40 H81 O7 N1 P1	14.3285	2630000±699893	1752500±301593	1740000±386846
PC(32:1e)+H	718.575	C40 H81 O7 N1 P1	15.4418	6990000±2209819	4352500±941749	4408000±1297640
PC(32:2)+H	730.538	C40 H77 O8 N1 P1	12.285	9768000±1386856	5882500±937386	5718000±1137264
PC(32:2)+H	730.538	C40 H77 O8 N1 P1	12.0348	9768000±1386856	5882500±937386	5718000±1137264
PC(33:1)+H	746.569	C41 H81 O8 N1 P1	14.0855	3752000±570982	2512500±258505	2646000±434085
PC(33:2)+H	744.554	C41 H79 O8 N1 P1	12.8521	2842000±769266	1805000±298943	1876000±432990
PC(33:3)+H	742.538	C41 H77 O8 N1 P1	14.3254	2550000±319766	1742500±443950	1938000±335812
PC(34:0)+H	762.601	C42 H85 O8 N1 P1	16.1419	28100000±4746051	19475000±2824152	21080000±3071970
PC(34:0e)+H	748.621	C42 H87 O7 N1 P1	17.2044	2400000±286444	1850000±238048	2014000±485057
PC(34:1)+H	760.585	C42 H83 O8 N1 P1	15.4193	764600000±48138342	573500000±38284026	607600000±91193750
PC(34:2)+H	758.569	C42 H81 O8 N1 P1	13.454	621600000±49074433	453250000±18099263	477200000±87388214
PC(34:2)+H	758.569	C42 H81 O8 N1 P1	13.6204	621600000±49074433	453250000±18099263	477200000±87388214
PC(34:2e)+H	744.59	C42 H83 O7 N1 P1	14.6081	33960000±7483515	26475000±7543816	27300000±10998409
PC(34:2e)+H	744.59	C42 H83 O7 N1 P1	15.4764	161600000±35118371	105325000±12770637	99500000±19604081
PC(34:3)+H	756.554	C42 H79 O8 N1 P1	12.7775	10898000±1472793	6785000±286415	7454000±1431915
PC(34:3)+H	756.554	C42 H79 O8 N1 P1	12.1752	29240000±4453987	18950000±4287579	15220000±4998200
PC(35:3)+H	770.569	C43 H81 O8 N1 P1	15.2662	22560000±1352036	16025000±1017759	16720000±1047378
PC(35:4)+H	768.554	C43 H79 O8 N1 P1	14.7089	1774000±319343	1093750±326099	1107000±260279
PC(35:5)+H	766.538	C43 H77 O8 N1 P1	14.1706	7854000±909549	5170000±780940	5504000±592393
PC(36:2)+H	786.601	C44 H85 O8 N1 P1	14.9212	475600000±27582603	345250000±18589872	366000000±57502174
PC(36:2)+H	786.601	C44 H85 O8 N1 P1	15.0757	475600000±27582603	345250000±18589872	366000000±57502174
PC(36:2e)+H	772.621	C44 H87 O7 N1 P1	15.7566	11120000±2581463	8150000±1887026	8770000±1762144
PC(36:2e)+H	772.621	C44 H87 O7 N1 P1	16.914	5272000±1869457	3427500±808512	3290000±607248
PC(36:2e)+H	772.621	C44 H87 O7 N1 P1	16.0212	4364000±1031470	3630000±911592	4572000±1404215
PC(36:3)+H	784.585	C44 H83 O8 N1 P1	13.9868	81840000±6976604	58075000±8510924	62500000±11461457
PC(36:3)+H	784.585	C44 H83 O8 N1 P1	13.7053	235000000±36283605	164500000±18876794	146000000±41623311
PC(36:3e)+H	770.606	C44 H85 O7 N1 P1	14.616	14100000±4154516	11200000±4146484	11414000±3314345
PC(36:4)+H	782.569	C44 H81 O8 N1 P1	12.7255	99280000±33968323	58575000±13578506	51460000±18865127
PC(36:4)+H	782.569	C44 H81 O8 N1 P1	12.4696	99280000±33968323	58600000±13626689	51500000±18904497
PC(36:4)+H	782.569	C44 H81 O8 N1 P1	13.343	242200000±34938517	161750000±24703239	174000000±22034065
PC(36:4e)+H	768.59	C44 H83 O7 N1 P1	14.3024	145000000±26851443	107825000±29653822	115740000±27140155
PC(36:5)+H	780.554	C44 H79 O8 N1 P1	11.887	6332000±1057057	4232500±1361185	3492000±742206
PC(36:5e)+H	766.575	C44 H81 O7 N1 P1	13.2687	11580000±1821263	7435000±1123403	8184000±1594249
PC(36:5e)+H	766.575	C44 H81 O7 N1 P1	13.9953	114400000±10430724	79900000±17658803	81100000±25119116
PC(37:5)+H	794.569	C45 H81 O8 N1 P1	14.71	1874000±281922	1246000±331940	1291000±351930
PC(37:5)+H	794.569	C45 H81 O8 N1 P1	15.1355	3522000±265462	2537500±893658	2524000±637048
PC(38:1)+H	816.648	C46 H91 O8 N1 P1	17.5387	1718000±179360	1193000±186823	1464000±272452
PC(38:2)+H	814.632	C46 H89 O8 N1 P1	16.3142	14100000±1408900	9750000±565332	11680000±1368211
PC(38:2)+H	814.632	C46 H89 O8 N1 P1	16.1889	14100000±1408900	9750000±565332	11680000±1368211
PC(38:3)+H	812.616	C46 H87 O8 N1 P1	15.4013	29080000±2667771	20525000±3299874	24600000±5728438
PC(38:3)+H	812.616	C46 H87 O8 N1 P1	16.1827	4196000±548616	3160000±369053	3552000±566851
PC(38:3e)+H	798.637	C46 H89 O7 N1 P1	16.3955	1456200±274394	1014750±116262	1170200±362953
PC(38:4)+H	810.601	C46 H85 O8 N1 P1	14.392	52520000±3179151	33900000±5619609	37260000±5072770
PC(38:4)+H	810.601	C46 H85 O8 N1 P1	14.7976	134400000±16133815	95025000±7917228	106360000±13941772
PC(38:4)+H	810.601	C46 H85 O8 N1 P1	13.8678	5504000±1534106	3607500±943729	3050000±1419472
PC(38:4)+H	810.601	C46 H85 O8 N1 P1	14.0624	15980000±3742593	10780000±2127346	10028000±3762668
PC(38:4e)+H	796.621	C46 H87 O7 N1 P1	15.7134	14700000±2043282	12165000±2801113	13260000±2279912
PC(38:4e)+H	796.621	C46 H87 O7 N1 P1	15.3133	65980000±12048734	49050000±14205750	50380000±10145541
PC(38:4e)+H	796.621	C46 H87 O7 N1 P1	15.2105	65980000±12048734	49050000±14205750	50380000±10145541
PC(38:5)+H	808.585	C46 H83 O8 N1 P1	13.9159	17580000±2363684	10380000±891590	11576000±1567444
PC(38:5)+H	808.585	C46 H83 O8 N1 P1	13.4057	93700000±11708544	62000000±14098463	58880000±7685831
PC(38:5)+H	808.585	C46 H83 O8 N1 P1	12.8693	8060000±2817694	4737500±1557014	4690000±1569076
PC(38:5e)+H	794.606	C46 H85 O7 N1 P1	15.4226	15820000±3327461	11280000±3564071	11066000±1787814
PC(38:5e)+H	794.606	C46 H85 O7 N1 P1	15.017	36140000±2980436	24600000±4483302	25580000±3915610
PC(38:5e)+H	794.606	C46 H85 O7 N1 P1	14.3197	95400000±16948009	69550000±22423277	70780000±14997400
PC(38:6)+H	806.569	C46 H81 O8 N1 P1	12.1861	18760000±8508114	9757500±3887985	9096000±3810647
PC(38:6)+H	806.569	C46 H81 O8 N1 P1	12.8927	16940000±2736421	10820000±1409586	12660000±804984
PC(38:6)+H	806.569	C46 H81 O8 N1 P1	13.3419	3578000±420975	2392500±469920	2576000±355992
PC(38:6)+H	806.569	C46 H81 O8 N1 P1	12.4134	18760000±8508114	8787500±5333313	8426000±4810648
PC(38:6e)+H	792.59	C46 H83 O7 N1 P1	13.8324	16460000±4800312	11380000±4478601	12136000±2898876
PC(38:6e)+H	792.59	C46 H83 O7 N1 P1	14.0485	61340000±7903354	41900000±7817502	42080000±11177969
PC(38:6e)+H	792.59	C46 H83 O7 N1 P1	13.1032	3166000±300466	2467500±1169455	2804000±676077
PC(38:7e)+H	790.575	C46 H81 O7 N1 P1	12.8581	3968000±794965	2562500±537672	2838000±683352
PC(40:4)+H	838.632	C48 H89 O8 N1 P1	15.7627	20520000±2333881	13850000±903696	16520000±1986706
PC(40:4e)+H	824.653	C48 H91 O7 N1 P1	16.7177	3722000±497514	3092500±793153	3296000±667181
PC(40:5)+H	836.616	C48 H87 O8 N1 P1	14.8169	12170000±1676902	8990000±1199194	9750000±2143432
PC(40:5)+H	836.616	C48 H87 O8 N1 P1	15.3225	3692000±612430	2555000±359861	2730000±496840
PC(40:5)+H	836.616	C48 H87 O8 N1 P1	14.4563	10738000±2069353	7127500±1431348	7228000±1080796
PC(40:5e)+H	822.637	C48 H89 O7 N1 P1	16.4105	3164000±527096	2290000±527952	2372000±483911
PC(40:5e)+H	822.637	C48 H89 O7 N1 P1	15.717	4278000±686127	3472500±935463	3634000±776872
PC(40:5e)+H	822.637	C48 H89 O7 N1 P1	15.3186	8968000±1430374	6735000±1583130	7616000±1369737
PC(40:6)+H	834.601	C48 H85 O8 N1 P1	13.2884	12022000±2145325	3898960±4699679	7396000±1820228
PC(40:6)+H	834.601	C48 H85 O8 N1 P1	14.3742	5044000±780436	3590000±474623	4416000±540074
PC(40:6)+H	834.601	C48 H85 O8 N1 P1	13.4568	12022000±2145325	7905000±2582718	7396000±1820228
PC(40:6e)+H	820.621	C48 H87 O7 N1 P1	14.3437	9824000±1460233	7442500±2304523	7852000±1965724
PC(40:7)+H	832.585	C48 H83 O8 N1 P1	12.2375	2992000±1326224	1672250±871210	1506000±579853
PC(40:7)+H	832.585	C48 H83 O8 N1 P1	12.977	3856000±705145	2500000±504447	2512000±648051
PC(40:7e)+H	818.606	C48 H85 O7 N1 P1	14.1053	3436000±622358	2510000±499867	2620000±899138
PC(40:7e)+H	818.606	C48 H85 O7 N1 P1	14.983	2582000±541636	1780000±520449	1784000±216979
PC(40:7e)+H	818.606	C48 H85 O7 N1 P1	13.8624	5336000±1272608	3762500±1348391	4236000±1002013
PC(40:8)+H	830.569	C48 H81 O8 N1 P1	11.7494	1846000±840167	978250±314628	1037200±414060
PC(40:8e)+H	816.59	C48 H83 O7 N1 P1	14.3185	15840000±2903102	11332500±3147924	12096000±2293704
PE(16:0_18:1)+H	718.538	C39 H77 O8 N1 P1	15.1224	11886000±2068086	8110000±2720968	9178000±2420386
PE(16:0_18:2)+H	716.522	C39 H75 O8 N1 P1	13.9731	15460000±2030517	10155000±597244	11284000±2919423
PE(16:0_20:4)+H	740.522	C41 H75 O8 N1 P1	13.7067	20320000±1032957	14500000±1597915	14880000±376829
PE(16:0_22:6)+H	764.522	C43 H75 O8 N1 P1	13.2537	2634000±253239	1457500±231715	1670000±385422
PE(16:0e_20:3)+H	728.559	C41 H79 O7 N1 P1	14.9894	1301600±352736	883250±246181	1011000±435705
PE(16:0e_22:4)+H	754.575	C43 H81 O7 N1 P1	15.652	13060000±976217	9730000±1010182	10900000±3113647
PE(16:0p_18:1)+H	702.543	C39 H77 O7 N1 P1	15.7554	114460000±15440466	73400000±4658326	77260000±13594595
PE(16:0p_18:1)+H	702.543	C39 H77 O7 N1 P1	15.8307	114460000±15440466	73400000±4658326	77260000±13594595
PE(16:0p_18:2)+H	700.528	C39 H75 O7 N1 P1	14.9357	1255400±225457	840750±77108	843200±189847
PE(16:0p_18:2)+H	700.528	C39 H75 O7 N1 P1	14.6928	7496000±504113	5115000±837476	5676000±1794333
PE(16:0p_20:3)+H	726.543	C41 H77 O7 N1 P1	15.1755	4252000±355204	3095000±512803	3442000±744124
PE(16:0p_20:4)+H	724.528	C41 H75 O7 N1 P1	14.395	49640000±2285388	36025000±4239792	40440000±11450459
PE(16:0p_20:5)+H	722.512	C41 H73 O7 N1 P1	13.3734	4400000±233345	2827500±356125	3354000±1186373
PE(16:0p_22:4)+H	752.559	C43 H79 O7 N1 P1	15.3889	39460000±1903418	28125000±1053170	29000000±5487714
PE(16:0p_22:5)+H	750.543	C43 H77 O7 N1 P1	14.9308	13840000±1392121	9825000±2083867	9254000±797766
PE(16:0p_22:5)+H	750.543	C43 H77 O7 N1 P1	14.4462	64260000±1890238	45225000±4050823	46360000±10079831
PE(16:0p_22:6)+H	748.528	C43 H75 O7 N1 P1	13.928	32120000±5480602	20800000±2346629	22480000±4689030
PE(18:0_18:1)+H	746.569	C41 H81 O8 N1 P1	16.4755	14820000±1829481	10707500±2700770	12584000±2751414
PE(18:0_18:2)+H	744.554	C41 H79 O8 N1 P1	15.3809	58380000±4895100	39875000±3950844	45680000±10428423
PE(18:0_20:2)+H	772.585	C43 H83 O8 N1 P1	16.5908	3172000±720812	2185000±657901	2416000±578342
PE(18:0_20:3)+H	770.569	C43 H81 O8 N1 P1	16.1338	966000±220501	597250±147899	656000±160953
PE(18:0_20:4)+H	768.554	C43 H79 O8 N1 P1	15.1294	159600000±8203658	113250000±7320064	119400000±4722288
PE(18:0_22:4)+H	796.585	C45 H83 O8 N1 P1	16.0476	9858000±943541	6787500±1640353	7388000±1218901
PE(18:0_22:5)+H	794.569	C45 H81 O8 N1 P1	15.6231	5136000±502325	3155000±459311	3174000±395512
PE(18:0_22:6)+H	792.554	C45 H79 O8 N1 P1	14.6936	7680000±440057	4840000±797036	5282000±1092735
PE(18:0p_16:0)+H	704.559	C39 H79 O7 N1 P1	17.2136	650000±115278	463750±118418	530000±113578
PE(18:0p_18:1)+H	730.575	C41 H81 O7 N1 P1	17.1943	23440000±6098196	16050000±1470827	15920000±2599423
PE(18:0p_18:1)+H	730.575	C41 H81 O7 N1 P1	17.2408	23440000±6098196	16050000±1470827	15920000±2599423
PE(18:0p_18:2)+H	728.559	C41 H79 O7 N1 P1	16.0763	10556000±1835941	7982500±1542971	8224000±2253204
PE(18:0p_20:2)+H	756.59	C43 H83 O7 N1 P1	17.3541	1041600±86964	792500±62383	897400±183842
PE(18:0p_20:4)+H	752.559	C43 H79 O7 N1 P1	15.7777	59120000±4386000	44825000±2088660	49800000±8156286
PE(18:0p_22:3)+H	782.606	C45 H85 O7 N1 P1	17.6093	777400±118749	566500±74209	703600±191957
PE(18:0p_22:4)+H	780.59	C45 H83 O7 N1 P1	17.1651	1448000±113886	1117500±78899	1176000±156141
PE(18:0p_22:4)+H	780.59	C45 H83 O7 N1 P1	16.7505	31380000±2889983	23125000±704154	24260000±3176948
PE(18:0p_22:5)+H	778.575	C45 H81 O7 N1 P1	16.2808	6408000±824906	4707500±1140449	4356000±395639
PE(18:0p_22:5)+H	778.575	C45 H81 O7 N1 P1	15.7771	20280000±1986706	15575000±763217	15160000±1582087
PE(18:0p_22:6)+H	776.559	C45 H79 O7 N1 P1	15.651	4058000±130269	2960000±27080	3174000±743324
PE(18:0p_22:6)+H	776.559	C45 H79 O7 N1 P1	15.3362	21520000±4054874	15600000±2028135	16180000±2587856
PE(18:1_18:1)+H	744.554	C41 H79 O8 N1 P1	15.218	58380000±4895100	39875000±3950844	45680000±10428423
PE(18:1_18:2)+H	742.538	C41 H77 O8 N1 P1	14.0522	10502000±2095929	7390000±700619	6916000±2401527
PE(18:1_20:4)+H	766.538	C43 H77 O8 N1 P1	13.7788	9924000±1882838	7180000±1087689	6980000±1903523
PE(18:1_20:5)+H	764.522	C43 H75 O8 N1 P1	12.7615	7024000±2501905	4630000±531225	4572000±2269222
PE(18:1_22:6)+H	790.538	C45 H77 O8 N1 P1	13.332	1502000±434131	935250±129557	919400±389996
PE(18:1e_22:4)+H	780.59	C45 H83 O7 N1 P1	15.7098	4608000±342593	3417500±234716	3572000±868602
PE(18:1e_22:5)+H	778.575	C45 H81 O7 N1 P1	14.7102	1374000±153395	1057000±131134	1218800±446940
PE(18:1p_18:1)+H	728.559	C41 H79 O7 N1 P1	15.8874	22920000±1693222	15425000±1459166	15860000±1397498
PE(18:1p_18:2)+H	726.543	C41 H77 O7 N1 P1	14.7645	8114000±1475680	5575000±1116438	6310000±1505739
PE(18:1p_20:5)+H	748.528	C43 H75 O7 N1 P1	13.4683	2264000±252646	1475000±124766	1872000±405549
PE(18:1p_22:4)+H	778.575	C45 H81 O7 N1 P1	15.4512	13140000±658027	9515000±534322	10380000±1502747
PE(18:1p_22:5)+H	776.559	C45 H79 O7 N1 P1	14.993	2878000±324530	2165000±504546	2104000±206591
PE(18:1p_22:5)+H	776.559	C45 H79 O7 N1 P1	14.4967	11660000±920869	8225000±712297	8328000±1248948
PE(18:1p_22:6)+H	774.543	C45 H77 O7 N1 P1	14.0187	13820000±952365	9700000±1171182	10614000±1581765
PE(18:2_18:2)+H	740.522	C41 H75 O8 N1 P1	12.8347	4926000±1571824	3260000±365605	2960000±1260615
PE(18:2_20:4)+H	764.522	C43 H75 O8 N1 P1	12.5531	7024000±2501905	4630000±531225	4572000±2269222
PE(18:2p_20:4)+H	748.528	C43 H75 O7 N1 P1	13.276	1976000±328070	1290000±228473	1558000±350029
PE(18:2p_22:4)+H	776.559	C45 H79 O7 N1 P1	14.018	1598000±187403	1116000±223183	1208600±218666
PE(18:3_20:4)+H	762.507	C43 H73 O8 N1 P1	12.842	1109000±287209	699000±77773	707400±265528
PI(18:0_20:4)+H	887.564	C47 H84 O13 N0 P1	12.0166	1508000±160219	1810000±950544	1275000±499798
PI(18:0_20:4)+NH4	904.591	C47 H87 O13 N1 P1	12.019	1594000±180638	1855000±988922	1295400±525053
PS(18:0_18:2)+H	788.544	C42 H79 O10 N1 P1	12.4981	2984000±426181	3385000±1912076	2376000±1101671
PS(18:0_20:4)+H	812.544	C44 H79 O10 N1 P1	12.2726	1482000±298697	1810000±900037	1207000±447249
SM(d18:1_24:3)+H	809.653	C47 H90 O6 N2 P1	17.7835	11880000±1063955	8212500±732501	9536000±1145199
SM(d34:0)+H	705.591	C39 H82 O6 N2 P1	13.8993	3484000±410707	2552500±381521	3128000±401211
SM(d34:1)+H	703.575	C39 H80 O6 N2 P1	13.24	58820000±5755606	39775000±2596632	46660000±4826282
SM(d35:1)+H	717.591	C40 H82 O6 N2 P1	14.0576	905200±218676	556750±72150	684000±107287
SM(d36:0)+H	733.622	C41 H86 O6 N2 P1	15.4384	2092000±348167	1462500±191898	2088000±568392
SM(d36:1)+H	731.606	C41 H84 O6 N2 P1	14.8282	128800000±9705668	80575000±1674067	93760000±15885308
SM(d38:1)+H	759.637	C43 H88 O6 N2 P1	16.2863	20480000±1725399	14150000±946925	16880000±2076536
SM(d40:1)+H	787.669	C45 H92 O6 N2 P1	17.7799	25840000±2278815	17750000±1793507	20800000±2635337
SM(d41:1)+H	801.684	C46 H94 O6 N2 P1	18.5635	4550000±180693	3690000±346891	4168000±462677
SM(d42:1)+H	815.7	C47 H96 O6 N2 P1	19.3417	15980000±1589654	12975000±2304163	15260000±3390870
SM(d42:2)+H	813.684	C47 H94 O6 N2 P1	17.607	33760000±3216831	24250000±3011644	27600000±5569111
SM(d42:3)+H	811.669	C47 H92 O6 N2 P1	16.3076	22040000±5665951	15700000±2662079	17460000±4933863
SM(d42:4)+H	809.653	C47 H90 O6 N2 P1	15.2119	2540000±501996	1557500±398863	1760000±442323
SM(t36:1)+H	747.601	C41 H84 O7 N2 P1	15.4773	3036000±650715	1982500±292845	1898000±357099
SM(t38:3)+H	771.601	C43 H84 O7 N2 P1	14.3017	3474000±632202	2492500±795293	2708000±653353
SPHP(m18:1)+H	364.261	C18 H39 O4 N1 P1	15.8295	4276000±653207	2650000±122474	2782000±543111
TG(10:0_18:1_20:5)+H	795.65	C51 H87 O6	22.8737	454600±169447	1955000±453615	1752000±585338
TG(12:0_18:2_20:5)+H	821.665	C53 H89 O6	23.0128	1416000±459706	4980000±1050587	4582000±1292409
TG(14:0_18:2_18:3)+H	825.697	C53 H93 O6	23.1523	365800±79876	1205250±294760	1108800±372866
TG(14:0_18:2_18:3)+NH4	842.723	C53 H96 O6 N1	23.1649	9156000±2527267	35675000±8082646	31740000±8958125
TG(14:0_18:2_20:5)+H	849.697	C55 H93 O6	23.5496	7658000±1616623	13440000±3457514	13000000±1481553
TG(15:0_16:0_18:1)+NH4	836.77	C52 H102 O6 N1	24.2915	1638000±186333	2607500±224109	2672000±277345
TG(15:0_16:0_18:2)+NH4	834.755	C52 H100 O6 N1	24.0806	2478000±326833	4592500±184639	4548000±846209
TG(15:0_16:1_18:2)+NH4	832.739	C52 H98 O6 N1	23.8471	1354000±230933	3202500±200894	3086000±601024
TG(15:0_18:2_18:3)+NH4	856.739	C54 H98 O6 N1	23.4929	1418000±305401	5010000±984243	4536000±1470588
TG(15:0_18:2_20:5)+H	863.712	C56 H95 O6	23.8073	585200±57465	1202500±140801	1158600±206131
TG(16:0_10:0_18:1)+NH4	766.692	C47 H92 O6 N1	23.4899	475200±118079	1105000±285720	1099800±313552
TG(16:0_10:0_18:2)+NH4	764.676	C47 H90 O6 N1	22.8792	331800±107758	1344000±396548	1247800±520492
TG(16:0_14:0_16:1)+NH4	794.723	C49 H96 O6 N1	23.8889	1664000±327154	2305000±603462	2460000±229891
TG(16:0_14:2_18:2)+NH4	816.708	C51 H94 O6 N1	23.1994	2778000±863059	10472500±2670023	9558000±2727668
TG(16:0_16:0_16:0)+NH4	824.77	C51 H102 O6 N1	24.4086	11650000±2212284	13125000±2874456	14020000±544977
TG(16:0_16:0_16:1)+NH4	822.755	C51 H100 O6 N1	24.1549	8150000±1547272	9137500±2439677	9300000±804581
TG(16:0_16:0_17:0)+NH4	838.786	C52 H104 O6 N1	24.48	752600±94614	1015750±153294	1098000±89275
TG(16:0_16:0_18:1)+NH4	850.786	C53 H104 O6 N1	24.3814	72940000±9510678	87525000±13894933	83420000±8027577
TG(16:0_16:0_18:2)+NH4	848.77	C53 H102 O6 N1	24.2003	85060000±10039572	104300000±14159567	104240000±5233355
TG(16:0_16:0_20:5)+H	853.728	C55 H97 O6	24.1646	2542000±201420	2245000±553323	2376000±170675
TG(16:0_16:1_16:1)+NH4	820.739	C51 H98 O6 N1	23.8948	12294000±2497234	19350000±4755698	19180000±2115892
TG(16:0_16:1_18:2)+H	829.728	C53 H97 O6	23.9088	1208200±219103	1942500±314364	1920000±155242
TG(16:0_16:1_18:2)+NH4	846.755	C53 H100 O6 N1	24.262	12328240±27320200	296750±121643	340000±20469
TG(16:0_16:1_18:2)+NH4	846.755	C53 H100 O6 N1	23.9097	68260000±11784863	106125000±21415473	102320000±7692334
TG(16:0_16:1_18:3)+NH4	844.739	C53 H98 O6 N1	23.8173	36000000±8442452	89025000±14318141	62109800±35172630
TG(16:0_17:0_18:1)+NH4	864.801	C54 H106 O6 N1	24.4724	2916000±377664	4682500±1023633	5398000±765748
TG(16:0_17:1_18:1)+NH4	862.786	C54 H104 O6 N1	24.298	4808000±567248	8902500±272198	8628000±1299623
TG(16:0_18:1_18:1)+NH4	876.801	C55 H106 O6 N1	24.3679	190400000±15290520	243250000±25118055	237400000±19718012
TG(16:0_18:1_18:2)+H	857.759	C55 H101 O6	24.1932	3360000±309112	3982500±482865	3892000±293206
TG(16:0_18:1_18:2)+NH4	874.786	C55 H104 O6 N1	24.1847	217600000±15662056	271250000±32428126	265800000±19279523
TG(16:0_18:2_20:4)+H	879.744	C57 H99 O6	23.8863	9816000±5914688	21027500±10951394	24560000±3850065
TG(16:0_18:3_18:3)+NH4	868.739	C55 H98 O6 N1	23.4202	23700000±5613822	92550000±16573372	82520000±24902450
TG(16:1_12:0_18:1)+NH4	792.708	C49 H94 O6 N1	23.5349	1956000±561632	5185000±1276179	4916000±1226022
TG(16:1_14:1_16:1)+NH4	790.692	C49 H92 O6 N1	22.875	331400±124631	1715000±464507	1982200±1687698
TG(16:1_14:1_18:2)+NH4	816.708	C51 H94 O6 N1	23.0583	2778000±863059	10472500±2670023	9558000±2727668
TG(16:1_16:1_16:1)+NH4	818.723	C51 H96 O6 N1	23.5434	8886000±2510753	23475000±5547597	22080000±5080059
TG(16:1_16:1_18:2)+H	827.712	C53 H95 O6	23.6001	1120200±182003	2655000±491901	2496000±528801
TG(16:1_16:1_18:2)+NH4	844.739	C53 H98 O6 N1	23.5659	36000000±8442452	89025000±14318141	83460000±14643019
TG(16:1_17:1_18:1)+NH4	860.77	C54 H102 O6 N1	24.0768	5720000±791138	11875000±368556	11514000±2183570
TG(16:1_18:1_18:2)+H	855.744	C55 H99 O6	23.9733	9042000±748111	12400000±711805	12400000±860233
TG(16:1_18:1_18:2)+NH4	872.77	C55 H102 O6 N1	23.9665	244200000±19370080	349750000±36326070	340600000±27996428
TG(16:1_18:2_18:2)+H	853.728	C55 H97 O6	23.5979	6716000±1026806	14700000±1080123	13900000±2318405
TG(16:1_18:2_18:2)+NH4	870.755	C55 H100 O6 N1	23.6105	127720000±21621563	294500000±19017536	277600000±44297855
TG(16:1_18:2_18:3)+H	851.712	C55 H95 O6	23.1844	1058600±246961	4202500±876903	3654000±1405162
TG(16:1_18:2_18:3)+NH4	868.739	C55 H98 O6 N1	23.1836	23800000±5754563	93000000±17338012	82240000±25222371
TG(16:1_18:2_20:5)+H	875.712	C57 H95 O6	23.5906	18240000±2639697	30975000±5202804	31120000±1754138
TG(17:0_18:1_18:1)+NH4	890.817	C56 H108 O6 N1	24.4711	2978000±432400	6202500±442521	5978000±1239665
TG(17:0_18:1_18:2)+NH4	888.801	C56 H106 O6 N1	24.296	5904000±442131	11400000±770281	10980000±2007249
TG(18:0_16:0_16:0)+NH4	852.801	C53 H106 O6 N1	24.5705	15720000±3327461	24425000±3872445	25180000±2648018
TG(18:0_16:0_18:0)+NH4	880.833	C55 H110 O6 N1	24.7089	6698000±1549442	15825000±4391184	15540000±5084093
TG(18:0_16:0_18:1)+NH4	878.817	C55 H108 O6 N1	24.5492	51580000±9388131	87550000±7045329	86700000±12304674
TG(18:0_17:0_18:1)+NH4	892.833	C56 H110 O6 N1	24.6218	759000±176030	2085000±483425	1922000±631720
TG(18:0_18:0_18:0)+NH4	908.864	C57 H114 O6 N1	24.6891	8048000±1711730	12950000±2327373	14260000±3744730
TG(18:0_18:0_18:1)+NH4	906.848	C57 H112 O6 N1	24.6907	23120000±4611074	53225000±8528531	50360000±14868019
TG(18:0_18:1_18:1)+NH4	904.833	C57 H110 O6 N1	24.5253	89360000±10504428	144750000±6946222	140200000±23220680
TG(18:0_18:1_18:2)+NH4	902.817	C57 H108 O6 N1	24.5431	178600000±10644247	239500000±28112868	230200000±28101601
TG(18:0_18:1_20:1)+NH4	932.864	C59 H114 O6 N1	24.6777	4306000±690167	11457500±1679849	10456000±3034787
TG(18:0_18:1_22:4)+NH4	954.848	C61 H112 O6 N1	24.4567	3670000±725775	5100000±886002	5234000±730123
TG(18:1_17:1_18:2)+NH4	886.786	C56 H104 O6 N1	24.0887	6386000±658999	13925000±1594522	13656000±3011757
TG(18:1_17:1_18:3)+NH4	884.77	C56 H102 O6 N1	23.8029	4004000±408142	10892500±1271046	10230000±2599461
TG(18:1_18:1_18:1)+H	885.791	C57 H105 O6	24.3759	2274000±507178	3395000±465654	3364000±419678
TG(18:1_18:1_18:1)+NH4	902.817	C57 H108 O6 N1	24.2331	41680000±2380546	51025000±7351814	50040000±5107152
TG(18:1_18:1_18:1)+NH4	902.817	C57 H108 O6 N1	24.353	135600000±8414274	181750000±22321514	174200000±21498837
TG(18:1_18:1_18:2)+H	883.775	C57 H103 O6	24.2308	5128000±276622	6037500±516680	6140000±643312
TG(18:1_18:1_22:4)+NH4	952.833	C61 H110 O6 N1	24.2903	5294000±1201345	8132500±1635082	7958000±1294882
TG(18:1_18:2_18:2)+H	881.759	C57 H101 O6	23.951	11240000±861974	15500000±1781385	15260000±1589969
TG(18:1_18:2_18:2)+NH4	898.786	C57 H104 O6 N1	24.495	563600±228255	981500±750050	807000±758861
TG(18:1_18:2_18:2)+NH4	898.786	C57 H104 O6 N1	23.9499	261400000±17169741	376000000±38105118	364400000±39131828
TG(18:1_18:2_18:3)+H	879.744	C57 H99 O6	24.1608	6224000±154370	5077500±1267212	5264000±588073
TG(18:1_18:2_20:2)+NH4	926.817	C59 H108 O6 N1	24.2895	25820000±4514089	36450000±5075759	35960000±3068061
TG(18:1_18:2_20:3)+NH4	924.801	C59 H106 O6 N1	24.103	28700000±9081024	51525000±8001823	49300000±4287773
TG(18:1_18:2_20:5)+H	903.744	C59 H99 O6	23.9431	15700000±1234909	12430000±3639982	12670000±1903812
TG(18:1_18:2_22:0)+NH4	958.88	C61 H116 O6 N1	24.6715	1170400±181138	3187500±460534	3102000±610590
TG(18:1_18:2_22:1)+NH4	956.864	C61 H114 O6 N1	24.506	1946000±322227	3130000±367060	3308000±264424
TG(18:1_18:2_22:4)+NH4	950.817	C61 H108 O6 N1	24.08	8142000±2091559	15850000±3390673	14460000±2746452
TG(18:1_18:2_24:1)+NH4	984.895	C63 H118 O6 N1	24.6711	566000±64066	1250000±208646	1274000±160406
TG(18:2_18:2_18:2)+H	879.744	C57 H99 O6	23.6535	12132000±2856374	25775000±1497498	24560000±3850065
TG(18:2_18:2_18:2)+NH4	896.77	C57 H102 O6 N1	23.6536	215200000±27671285	458000000±14094916	434400000±74651189
TG(18:2_18:2_20:4)+H	903.744	C59 H99 O6	23.5475	5888600±3195117	10972500±1581252	10098000±658498
TG(18:2_18:2_20:4)+NH4	920.77	C59 H102 O6 N1	23.5094	13264000±4526531	44975000±19414492	35920000±9346229
TG(18:3_17:1_18:2)+NH4	882.755	C56 H100 O6 N1	23.4567	971400±230937	5212500±1115538	4668000±1410610
TG(18:3_18:2_18:2)+H	877.728	C57 H97 O6	23.2616	9168000±2089155	12975000±2954516	11886000±3925300
TG(18:3_18:2_18:2)+H	877.728	C57 H97 O6	23.9024	16360000±304959	14150000±2973774	14060000±1760114
TG(18:3_18:2_18:2)+NH4	894.755	C57 H100 O6 N1	23.5124	52340000±10412637	199250000±45485346	180600000±65113747
TG(18:3_18:2_18:2)+NH4	894.755	C57 H100 O6 N1	23.2639	52340000±10412637	199250000±45485346	180600000±65113747
TG(18:3_18:2_18:3)+NH4	892.739	C57 H98 O6 N1	22.548	4428000±1216355	22250000±8340064	19440000±8264563
TG(18:3_18:2_18:3)+NH4	892.739	C57 H98 O6 N1	22.7247	4428000±1216355	22250000±8340064	19440000±8264563
TG(18:3_18:2_20:5)+H	899.712	C59 H95 O6	23.2626	21560000±3614277	61350000±5345091	58060000±15926801
TG(18:3_18:3_20:5)+H	897.697	C59 H93 O6	22.5494	2968000±795028	14550000±4873397	12856000±5316139
TG(18:4_16:0_16:1)+H	825.697	C53 H93 O6	23.8828	1062600±159335	1103000±356459	1186000±85029
TG(18:4_16:0_18:2)+H	851.712	C55 H95 O6	23.5501	1332000±239729	1990000±299444	1864000±304516
TG(18:4_16:1_16:1)+H	823.681	C53 H91 O6	23.5398	2166000±574917	4202500±955454	4318000±616417
TG(18:4_16:1_18:1)+H	851.712	C55 H95 O6	23.9027	5138000±634169	5062500±1445715	5186000±476267
TG(18:4_18:2_18:3)+H	873.697	C57 H93 O6	23.1803	10090000±2157707	29150000±6134330	25860000±2446017
TG(19:0_18:1_18:1)+NH4	918.848	C58 H112 O6 N1	24.6188	961200±306039	2325000±174069	2322000±634996
TG(19:1_18:1_18:1)+NH4	916.833	C58 H110 O6 N1	24.4678	1548000±156429	3150000±596378	3222000±779660
TG(19:1_18:1_18:2)+NH4	914.817	C58 H108 O6 N1	24.2995	1656000±139212	3317500±348174	3108000±662963
TG(19:1_18:2_18:2)+NH4	912.801	C58 H106 O6 N1	24.0913	1500000±229783	2990000±408738	2922000±635508
TG(20:1_18:1_18:1)+NH4	930.848	C59 H112 O6 N1	24.5114	9336000±858563	16150000±1287116	15440000±2091172
TG(20:1_18:1_18:2)+NH4	928.833	C59 H110 O6 N1	24.3578	14920000±1528725	19175000±1995620	19160000±1420563
TG(20:2_18:2_18:2)+NH4	924.801	C59 H106 O6 N1	23.8153	4430000±1465316	12415000±3556529	10364000±1939711
TG(20:3_18:2_18:2)+NH4	922.786	C59 H104 O6 N1	23.7435	30260000±7971700	72025000±16472679	64440000±9247594
TG(20:5_14:1_18:2)+H	847.681	C55 H91 O6	23.1148	4248000±1095409	14450000±2017424	13640000±3100484
TG(20:5_18:2_18:2)+H	901.728	C59 H97 O6	23.7294	36600000±3066757	45175000±9433054	45800000±4295928
TG(20:5_18:2_18:2)+H	901.728	C59 H97 O6	23.6413	36600000±3066757	45175000±9433054	45800000±4295928
TG(20:5_18:2_20:4)+H	925.728	C61 H97 O6	23.5068	3942000±1257625	10712500±3494332	9134000±1912009
TG(20:5_18:2_22:4)+H	953.759	C63 H101 O6	23.8247	908200±288651	1892500±385606	1700000±383145
TG(22:4_18:2_18:2)+NH4	948.801	C61 H106 O6 N1	23.8291	7558000±2252670	19300000±6248733	16320000±3835623

## Sheet: Negative-mode
The peak area of the lipid molecules identified in the breast of control and affected groups from the negative mode
LipidIon	CalcMz	IonFormula	Rt	Control	WB	WB+WS
CL(16:0_20:3_18:2_18:1)-H	1452	C81 H145 O17 P2	21.9395	1906000±564783	1990000±682984	1752000±500670
CL(18:1_16:0_16:0_18:1)-H	1404	C77 H145 O17 P2	22.7517	3146000±1295620	2587500±1093446	2748000±1485958
CL(18:1_16:0_20:4_16:0)-H	1425.98	C79 H143 O17 P2	22.7512	1892000±771602	1580750±679801	1679600±869690
CL(18:1_16:0_20:4_18:2)-H	1449.98	C81 H143 O17 P2	21.9358	4636000±1306840	4155000±1604296	3986000±1284691
CL(18:1_18:1_18:2_20:4)-H	1476	C83 H145 O17 P2	21.091	8602000±1179118	9115000±1850955	7566000±912431
CL(18:1_18:1_20:4_18:2)-H	1476	C83 H145 O17 P2	22.0261	6364000±1134738	6305000±1635940	5706000±1068284
CL(18:2_16:0_16:0_18:1)-H	1401.98	C77 H143 O17 P2	22.0068	1986000±578083	1742250±874327	1508400±609001
CL(18:2_16:0_18:2_18:2)-H	1423.96	C79 H141 O17 P2	22.004	1104400±320662	967000±499875	825400±349442
CL(18:2_16:1_18:2_18:1)-H	1423.96	C79 H141 O17 P2	20.1328	5434000±870132	5407500±1521740	4476000±832304
CL(18:2_16:1_18:2_18:2)-H	1421.95	C79 H139 O17 P2	19.2895	2730000±612087	2715000±418450	2272000±372451
CL(18:2_18:1_16:0_18:1)-H	1428	C79 H145 O17 P2	21.9367	8166000±2555373	7315000±2774905	6878000±2390945
CL(18:2_18:1_18:1_18:1)-H	1454.01	C81 H147 O17 P2	22.0251	11174000±2400287	11005000±3141141	10020000±1935187
CL(18:2_18:1_18:1_18:2)-H	1452	C81 H145 O17 P2	21.0947	34000000±5319304	35900000±8282914	30000000±5110284
CL(18:2_18:1_18:2_18:2)-H	1449.98	C81 H143 O17 P2	20.2436	46920000±7109993	50925000±10184752	41980000±6354683
CL(18:2_18:1_18:2_20:4)-H	1473.98	C83 H143 O17 P2	20.2393	7624000±1368386	8070000±1449092	6664000±968416
CL(18:2_18:2_16:0_18:1)-H	1425.98	C79 H143 O17 P2	21.1215	8110000±1473024	7597500±3095463	6724000±1776634
CL(18:2_18:2_18:1_20:3)-H	1476	C83 H145 O17 P2	20.3545	24700000±1124722	25000000±4062019	23800000±3181195
CL(18:2_18:2_18:2_18:2)-H	1447.96	C81 H141 O17 P2	19.437	25100000±4198809	28475000±3894761	24480000±4672473
CL(18:2_18:2_18:2_20:3)-H	1473.98	C83 H143 O17 P2	19.5674	5564000±552612	5475000±785218	5230000±836720
CL(18:2_18:2_18:2_22:5)-H	1497.98	C85 H143 O17 P2	19.5981	2180000±467868	2170000±692483	1984000±354655
CL(18:2_18:2_20:4_18:1)-H	1473.98	C83 H143 O17 P2	21.0916	17740000±2528438	18725000±3586433	16000000±2385372
CL(18:2_18:2_20:4_18:2)-H	1471.96	C83 H141 O17 P2	19.2251	2558000±304335	2762500±583402	2310000±330983
CL(18:2_18:2_20:4_18:2)-H	1471.96	C83 H141 O17 P2	19.437	5548000±885957	6202500±694184	5350000±887694
CL(18:2_20:4_18:2_18:1)-H	1473.98	C83 H143 O17 P2	20.0226	2788000±208135	2965000±731277	2450000±286531
CL(18:2_20:4_18:2_20:4)-H	1495.96	C85 H141 O17 P2	20.0212	2252000±187537	2395000±700976	1788000±348812
CL(18:3_18:2_18:2_18:2)-H	1445.95	C81 H139 O17 P2	18.6714	2402000±527323	2407500±251048	2108000±484737
CL(18:3_20:3_20:4_18:2)-H	1495.96	C85 H141 O17 P2	19.569	3002000±270130	2900000±462241	2760000±417073
CL(18:3_20:4_18:2_20:4)-H	1493.95	C85 H139 O17 P2	19.2278	1718000±180748	1807500±353211	1510000±162019
CL(20:2_16:0_16:0_18:1)-H	1430.01	C79 H147 O17 P2	22.8099	5040000±1413913	4445000±1618940	4414000±1689787
CL(20:2_16:0_18:0_18:2)-H	1456.03	C81 H149 O17 P2	22.8379	3952000±917426	3725000±1129912	3560000±744815
CL(20:2_18:1_18:2_18:0)-H	1482.04	C83 H151 O17 P2	22.8665	1900000±385487	1927500±493246	1808000±243146
CL(20:2_18:1_18:2_18:1)-H	1480.03	C83 H149 O17 P2	22.0578	7720000±974346	7935000±1680050	7446000±628872
CL(20:2_18:1_20:4_18:2)-H	1502.01	C85 H147 O17 P2	22.062	4424000±541184	4530000±995958	4292000±293632
CL(20:2_18:2_18:1_18:2)-H	1478.01	C83 H147 O17 P2	21.1758	27400000±1488288	27625000±5113626	26560000±3028696
CL(20:2_18:2_18:2_20:1)-H	1506.04	C85 H151 O17 P2	22.1644	1902000±364925	1852500±334402	2036000±211731
CL(20:2_18:2_18:2_20:3)-H	1502.01	C85 H147 O17 P2	20.4808	2520000±266833	2452500±526901	2456000±198318
CL(20:2_18:2_20:3_18:1)-H	1504.03	C85 H149 O17 P2	21.2751	5524000±876830	5187500±802013	5880000±606754
CL(20:2_18:2_22:5_18:2)-H	1526.01	C87 H147 O17 P2	21.2769	2920000±423025	2742500±448655	3182000±291839
CL(20:5_18:2_18:2_18:1)-H	1471.96	C83 H141 O17 P2	20.2423	23100000±3365264	25075000±3954217	20860000±2673574
CL(20:5_18:2_18:2_18:2)-H	1469.95	C83 H139 O17 P2	19.4378	12096000±1877786	13900000±1663330	11846000±2031768
Cer(d18:0_16:0)-H	538.52	C34 H68 O3 N1	15.7289	861200±318890	901500±420185	839800±472991
Cer(d18:0_18:0)+CH3COO	626.573	C38 H76 O5 N1	17.2207	908400±496986	737750±261407	757000±647901
Cer(d18:0_18:0)-H	566.552	C36 H72 O3 N1	17.221	1339200±720821	1101250±408297	1128800±901035
Cer(d18:1_16:0)+CH3COO	596.526	C36 H70 O5 N1	15.1597	8268000±1559846	7730000±809815	8740000±1272576
Cer(d18:1_16:0)-H	536.505	C34 H66 O3 N1	15.1596	14340000±2725436	13450000±1317826	15060000±2268920
Cer(d18:1_18:0)+CH3COO	624.557	C38 H74 O5 N1	16.6171	30860000±4406019	26000000±2649528	29640000±5527025
Cer(d18:1_18:0)-H	564.536	C36 H70 O3 N1	16.6174	49820000±7064489	42050000±3936581	47780000±8632613
Cer(d18:1_20:0)+CH3COO	652.589	C40 H78 O5 N1	18.1363	3550000±410061	3622500±320663	4374000±674930
Cer(d18:1_20:0)-H	592.567	C38 H74 O3 N1	18.1365	5488000±573821	5552500±460534	6768000±1042171
Cer(d18:1_22:0)+CH3COO	680.62	C42 H82 O5 N1	19.6862	8482000±944495	8850000±1325091	9876000±1907480
Cer(d18:1_22:0)-H	620.599	C40 H78 O3 N1	19.6851	12060000±1370401	12775000±1889224	14000000±2673948
Cer(d18:1_23:0)+CH3COO	694.635	C43 H84 O5 N1	20.4707	3138000±414572	3957500±540270	3964000±482369
Cer(d18:1_23:0)-H	634.614	C41 H80 O3 N1	20.4711	4230000±548862	5395000±678061	5470000±619355
Cer(d18:1_24:0)+CH3COO	708.651	C44 H86 O5 N1	21.2554	12820000±1507315	16700000±2465766	18060000±3338862
Cer(d18:1_24:0)-H	648.63	C42 H82 O3 N1	21.2557	17100000±2203406	22375000±3201432	23920000±4356260
Cer(d18:1_24:1)+CH3COO	706.635	C44 H84 O5 N1	19.5224	12520000±1030534	13375000±895824	14820000±2315599
Cer(d18:1_24:1)-H	646.614	C42 H80 O3 N1	19.5222	16840000±1331540	17850000±1181807	19700000±2897413
Cer(d18:1_24:2)+CH3COO	704.62	C44 H82 O5 N1	18.1525	5422000±586404	5775000±680906	6560000±1481418
Cer(d18:1_24:2)-H	644.599	C42 H78 O3 N1	18.1524	7354000±831011	7780000±966713	8852000±1978729
CerP(d34:1)-H	616.471	C34 H67 O6 N1 P1	13.212	661400±43707	663250±56352	715800±49206
CerP(d36:1)-H	644.502	C36 H71 O6 N1 P1	14.8501	649400±61121	589250±89179	660000±105705
CerP(d38:1)-H	672.534	C38 H75 O6 N1 P1	16.3	480600±65351	482750±42114	522800±24570
CerP(d40:1)-H	700.565	C40 H79 O6 N1 P1	17.7882	877800±131625	838250±62066	973600±37984
CerP(d42:1)-H	728.596	C42 H83 O6 N1 P1	19.3549	534200±41794	584000±93833	670800±73984
CerP(d42:2)-H	726.581	C42 H81 O6 N1 P1	17.6128	1626000±171260	1635000±146629	1770000±133791
CerP(d42:3)-H	724.565	C42 H79 O6 N1 P1	16.3188	543000±146845	552000±85919	577400±113019
FA(14:0)	227.201		2.23	1820000±176210	2120000±746280	2320000±471063
FA(15:0)	241.217		2.86	336400±81968	330750±110412	426400±92454
FA(16:0)	255.232		3.74	64540000±5860290	101600000±62810137	119360000±30054085
FA(16:1)	253.217		2.55	1093800±477732	924750±148156	1126400±340175
FA(16:3)	249.185		0.82	78960±29368	94700±23764	112680±26425
FA(16:4)	247.17		1.45	129800±8786	163250±64562	193800±46725
FA(17:0)	269.248		4.98	444000±110912	497250±143778	608800±125464
FA(18:0)	283.264		6.51	72440000±6514445	109525000±54777086	120800000±22818852
FA(18:1)	281.248		31.44	5674000±4981434	5425000±1044174	4756000±1221344
FA(18:2)	279.232		2.75	8496000±8005512	7915000±3521349	5860000±2099488
FA(18:3)	277.217		2.02	635000±504234	696000±290277	502600±200722
FA(19:0)	297.279		7.94	101700±29169	124450±36032	122440±40176
FA(20:0)	311.295		9.17	1446000±311175	2085000±679043	2012000±330560
FA(20:1)	309.279		6.79	147080±76025	165750±21639	141760±45973
FA(20:2)	307.264		4.55	192400±159834	164250±51874	138140±44408
FA(20:3)	305.248		3.22	850800±862564	576250±240870	474600±135552
FA(20:4)	303.232		2.5	4306000±2839477	3300000±1253502	3202000±913986
FA(20:5)	301.217		3.01	1066420±1397908	372375±531071	616180±552081
FA(20:6)	299.201		1.94	651540±811697	261850±303228	452480±297929
FA(21:0)	325.311		10.72	102580±8061	164750±90904	215400±56194
FA(22:0)	339.326		11.14	765600±240756	907000±89566	821600±200795
FA(22:1)	337.311		9.24	65960±14267	72425±15319	94160±37655
FA(22:2)	335.295		4.3	358±265	408±205	4312±6248
FA(22:4)	331.264		3.79	590000±467399	545500±187902	473400±92032
FA(22:5)	329.248		2.74	318260±270746	312250±144555	215800±123433
FA(22:6)	327.232		2.12	173300±122889	159250±60797	131400±26092
FA(23:0)	353.342		12.15	235200±53364	298250±60202	260000±62678
FA(24:0)	367.358		13.13	1196000±344268	1312500±371517	1453200±670734
FA(24:1)	365.342		11.13	125800±20092	136925±35837	157200±42038
FA(28:0)	423.42		16.61	705600±117121	775000±87369	710000±101346
FA(30:0)	451.452		18.39	232400±32883	248250±30215	247400±32308
LPC(16:0)+CH3COO	554.346	C26 H53 O9 N1 P1	2.39067	165400±27355	146250±30999	142560±33131
LPC(18:0)+CH3COO	582.378	C28 H57 O9 N1 P1	3.97702	183200±34047	195250±26588	242000±57684
LPE(18:0)-H	480.31	C23 H47 O7 N1 P1	4.21921	85460±38540	79975±17524	86300±17096
LPS(14:0)-H	468.237	C20 H39 O9 N1 P1	0.931326	6246000±485160	7107500±1379792	7728000±1765933
PA(14:0_14:0)-H	591.403	C31 H60 O8 N0 P1	9.3594	968800±89809	1052250±347400	1124000±114149
PA(16:0_18:1)-H	673.481	C37 H70 O8 N0 P1	14.7562	893200±78665	1059250±135827	969400±141504
PA(16:0_18:2)-H	671.466	C37 H68 O8 N0 P1	13.6082	536000±46255	608750±56771	578600±37374
PC(16:0_16:0)+CH3COO	792.576	C42 H83 O10 N1 P1	14.7133	62640000±14185309	72300000±15086418	71320000±23567074
PC(16:0_16:1)+CH3COO	790.56	C42 H81 O10 N1 P1	13.3262	18840000±1564609	17725000±3338038	16280000±1388164
PC(16:0_16:1)+CH3COO	790.56	C42 H81 O10 N1 P1	13.4386	18840000±1564609	17725000±3338038	16280000±1388164
PC(16:0_18:1)+CH3COO	818.592	C44 H85 O10 N1 P1	14.7789	605800000±50296123	643250000±52461891	640200000±30809090
PC(16:0_18:3)+CH3COO	814.56	C44 H81 O10 N1 P1	12.7875	7200000±992270	6725000±762518	6722000±796317
PC(16:0_20:3)+CH3COO	842.592	C46 H85 O10 N1 P1	13.9885	58600000±6244598	63325000±9417493	62020000±13874509
PC(16:0_20:4)+CH3COO	840.576	C46 H83 O10 N1 P1	13.3416	177600000±22097511	174000000±21556128	176000000±24289916
PC(16:0_20:5)+CH3COO	838.56	C46 H81 O10 N1 P1	12.2864	8214000±1205998	6687500±1860598	8444000±2136979
PC(16:0_22:4)+CH3COO	868.607	C48 H87 O10 N1 P1	14.3934	46360000±4163292	43675000±5942152	46060000±14508205
PC(16:0_22:5)+CH3COO	866.592	C48 H85 O10 N1 P1	13.9119	13400000±1541104	12500000±804156	13420000±2736238
PC(16:0_22:5)+CH3COO	866.592	C48 H85 O10 N1 P1	13.4153	72680000±6635284	69175000±12785506	62900000±13898741
PC(16:0_22:6)+CH3COO	864.576	C48 H83 O10 N1 P1	12.8944	12560000±1731473	11215000±1526947	12700000±1950641
PC(16:0e_18:1)+CH3COO	804.612	C44 H87 O9 N1 P1	15.742	99580000±23183874	102200000±23800840	96440000±20666591
PC(16:0e_18:2)+CH3COO	802.597	C44 H85 O9 N1 P1	14.6078	32740000±6502538	36000000±9162605	35400000±10657626
PC(16:0e_20:4)+CH3COO	826.597	C46 H85 O9 N1 P1	14.2981	129000000±17762320	135750000±28952547	133140000±23722310
PC(16:0e_20:5)+CH3COO	824.581	C46 H83 O9 N1 P1	13.2657	8348000±1243029	7760000±932738	8038000±1187611
PC(16:0e_22:4)+CH3COO	854.628	C48 H89 O9 N1 P1	15.3122	63340000±8390650	66525000±16633976	65220000±13902050
PC(16:0e_22:5)+CH3COO	852.612	C48 H87 O9 N1 P1	14.3174	83040000±12605673	88800000±22011361	86740000±18493053
PC(16:0e_22:6)+CH3COO	850.597	C48 H85 O9 N1 P1	13.8371	14430000±3985850	14255000±5593934	14366000±3819526
PC(16:1_18:1)+CH3COO	816.576	C44 H83 O10 N1 P1	13.4767	470400000±41530712	490750000±29352740	482200000±26499057
PC(16:1_18:1)+CH3COO	816.576	C44 H83 O10 N1 P1	13.6157	470400000±41530712	490750000±29352740	482200000±26499057
PC(16:1_18:2)+CH3COO	814.56	C44 H81 O10 N1 P1	12.1746	18340000±3283748	15800000±3818377	12064000±4166519
PC(16:1e_18:1)+CH3COO	802.597	C44 H85 O9 N1 P1	15.4828	192600000±31149639	179000000±14988885	161600000±20586403
PC(16:1e_18:2)+CH3COO	800.581	C44 H83 O9 N1 P1	14.3135	21300000±2172556	20350000±4321651	19140000±3583713
PC(16:1e_20:4)+CH3COO	824.581	C46 H83 O9 N1 P1	13.9966	107460000±9474070	104475000±16614326	100720000±21982880
PC(16:1e_22:4)+CH3COO	852.612	C48 H87 O9 N1 P1	15.0149	31960000±3829230	31225000±3207673	30220000±4999200
PC(16:1e_22:5)+CH3COO	850.597	C48 H85 O9 N1 P1	14.5474	7624000±1045218	7050000±1943571	6412000±1328578
PC(16:1e_22:5)+CH3COO	850.597	C48 H85 O9 N1 P1	14.0582	56700000±5691661	48250000±17959491	53000000±12661951
PC(16:1e_22:6)+CH3COO	848.581	C48 H83 O9 N1 P1	13.5202	12486000±1978378	10940000±2073114	10882000±1614038
PC(18:0_16:0)+CH3COO	820.607	C44 H87 O10 N1 P1	16.1409	36240000±5496180	34750000±3141656	37320000±7515783
PC(18:0_18:1)+CH3COO	846.623	C46 H89 O10 N1 P1	16.1843	187400000±21824298	198250000±25473843	200800000±4147288
PC(18:0_20:2)+CH3COO	872.639	C48 H91 O10 N1 P1	16.3218	19800000±2149419	19250000±1037625	21680000±2995330
PC(18:0_20:3)+CH3COO	870.623	C48 H89 O10 N1 P1	15.4072	30500000±4396021	32550000±6961082	38560000±9030670
PC(18:0_20:4)+CH3COO	868.607	C48 H87 O10 N1 P1	14.798	82940000±10191075	84975000±7190909	91420000±20288963
PC(18:0_22:4)+CH3COO	896.639	C50 H91 O10 N1 P1	15.7515	20680000±2193627	20325000±2118765	22360000±4928793
PC(18:0_22:5)+CH3COO	894.623	C50 H89 O10 N1 P1	14.8237	8140000±977753	8637500±1208343	9372000±3293352
PC(18:0e_20:4)+CH3COO	854.628	C48 H89 O9 N1 P1	15.7114	16740000±1509304	18050000±525991	20240000±2976239
PC(18:1_18:1)+CH3COO	844.607	C46 H87 O10 N1 P1	15.0632	402000000±13322913	421250000±46593097	426600000±34789366
PC(18:1_18:2)+CH3COO	842.592	C46 H85 O10 N1 P1	13.7078	171000000±22527761	168750000±21124630	144500000±36708310
PC(18:1_20:3)+CH3COO	868.607	C48 H87 O10 N1 P1	14.0709	13164000±3229006	14557500±4485446	14618000±6811110
PC(18:1_22:4)+CH3COO	894.623	C50 H89 O10 N1 P1	14.4649	10398000±1657595	9567500±1939096	9104000±2718645
PC(18:1_22:5)+CH3COO	892.607	C50 H87 O10 N1 P1	13.4628	8816000±1752778	8410000±2455918	7500000±2587595
PC(18:1e_18:1)+CH3COO	830.628	C46 H89 O9 N1 P1	15.7424	9494000±1870596	10977500±3396178	10638000±3601364
PC(18:1e_18:2)+CH3COO	828.612	C46 H87 O9 N1 P1	14.6195	15300000±2979094	15805000±4803620	15688000±3961025
PC(18:1e_20:4)+CH3COO	852.612	C48 H87 O9 N1 P1	15.4292	17060000±2209751	18200000±3127299	17180000±3976431
PC(18:1e_22:4)+CH3COO	880.644	C50 H91 O9 N1 P1	15.3168	8070000±1457018	8822500±2421217	9488000±2966677
PC(18:1e_22:5)+CH3COO	878.628	C50 H89 O9 N1 P1	14.342	7990000±952707	8765000±1933124	8958000±3139549
PC(18:2_18:2)+CH3COO	840.576	C46 H83 O10 N1 P1	12.7208	60580000±19190284	50800000±12055151	42620000±16032685
PC(18:2_18:2)+CH3COO	840.576	C46 H83 O10 N1 P1	12.4725	60720000±19189502	51350000±11694301	42780000±16106893
PC(18:2_20:4)+CH3COO	864.576	C48 H83 O10 N1 P1	12.187	11314000±4770994	8267500±3625662	6992000±3908724
PC(20:2_18:2)+CH3COO	868.607	C48 H87 O10 N1 P1	13.8694	6708000±2164664	4790975±3245313	11618000±8544394
PE(16:0_16:0)-H	690.508	C37 H73 O8 N1 P1	15.0563	1710000±517591	1504250±639327	1478000±400712
PE(16:0_18:1)-H	716.524	C39 H75 O8 N1 P1	15.1281	51800000±10110143	48425000±14701332	51720000±6922572
PE(16:0_18:2)-H	714.508	C39 H73 O8 N1 P1	14.0586	61320000±9315417	54375000±3593861	56460000±10447153
PE(16:0_18:2)-H	714.508	C39 H73 O8 N1 P1	13.9832	61320000±9315417	54375000±3593861	56460000±10447153
PE(16:0_20:3)-H	740.524	C41 H75 O8 N1 P1	14.3316	11096000±1393011	10142500±2557843	10194000±1528424
PE(16:0_20:4)-H	738.508	C41 H73 O8 N1 P1	13.9212	101940000±9338522	94425000±12173297	91000000±15341773
PE(16:0_20:4)-H	738.508	C41 H73 O8 N1 P1	13.7014	101940000±9338522	94425000±12173297	91000000±15341773
PE(16:0_20:5)-H	736.492	C41 H71 O8 N1 P1	12.655	1874000±245622	1647500±245951	1712000±415054
PE(16:0e_22:4)-H	752.56	C43 H79 O7 N1 P1	15.7739	32160000±3742058	29625000±5521096	30780000±7974146
PE(16:0e_22:5)-H	750.544	C43 H77 O7 N1 P1	14.7061	25580000±2671516	23800000±5690343	26360000±9389782
PE(16:1e_16:0)-H	674.513	C37 H73 O7 N1 P1	15.7954	2230000±733860	2057500±503678	2688000±1050938
PE(16:1e_16:1)-H	672.497	C37 H71 O7 N1 P1	14.4556	2892000±594365	2285000±350000	2526000±242136
PE(16:1e_18:1)-H	700.529	C39 H75 O7 N1 P1	15.8381	525800000±67503333	474000000±33665016	457200000±16346253
PE(16:1e_18:2)-H	698.513	C39 H73 O7 N1 P1	14.9346	47280000±3172854	33347500±19156610	44400000±9306987
PE(16:1e_18:2)-H	698.513	C39 H73 O7 N1 P1	14.7152	47280000±3172854	40150000±6836422	44400000±9306987
PE(16:1e_18:3)-H	696.497	C39 H71 O7 N1 P1	13.8334	2540000±418390	2107500±350844	2256000±488293
PE(16:1e_18:3)-H	696.497	C39 H71 O7 N1 P1	13.6475	5534000±988347	3942500±835120	4468000±1266321
PE(16:1e_20:3)-H	724.529	C41 H75 O7 N1 P1	15.4714	1032600±207306	1049000±458660	911200±177631
PE(16:1e_20:3)-H	724.529	C41 H75 O7 N1 P1	15.0205	11480000±1186170	11457500±1929048	11916000±1333897
PE(16:1e_20:4)-H	722.513	C41 H73 O7 N1 P1	14.4067	218400000±11260551	225250000±25289985	243200000±38173289
PE(16:1e_20:5)-H	720.497	C41 H71 O7 N1 P1	13.3682	18140000±1765786	14550000±2833725	16400000±2920616
PE(16:1e_22:4)-H	750.544	C43 H77 O7 N1 P1	15.4019	180200000±6180615	173000000±8755950	168200000±10401923
PE(16:1e_22:5)-H	748.529	C43 H75 O7 N1 P1	14.4496	279800000±3114482	278000000±18779421	274800000±32143429
PE(16:1e_22:6)-H	746.513	C43 H73 O7 N1 P1	13.9416	132200000±15482248	114150000±21038615	117140000±20540156
PE(17:0_18:2)-H	728.524	C40 H75 O8 N1 P1	14.7109	1756000±288843	1627500±99457	1672000±250539
PE(17:0_20:4)-H	752.524	C42 H75 O8 N1 P1	14.4391	3202000±717928	3215000±334515	3182000±411181
PE(18:0_18:1)-H	744.555	C41 H79 O8 N1 P1	16.4788	63000000±6770155	64275000±17628646	69620000±6192495
PE(18:0_18:2)-H	742.539	C41 H77 O8 N1 P1	15.3896	242600000±17198837	229250000±23528352	239000000±24166092
PE(18:0_20:2)-H	770.571	C43 H81 O8 N1 P1	16.5945	12900000±3018278	11882500±3687785	13200000±2200000
PE(18:0_20:3)-H	768.555	C43 H79 O8 N1 P1	16.1389	4036000±857135	3605000±747507	3548000±1023167
PE(18:0_20:3)-H	768.555	C43 H79 O8 N1 P1	15.8408	30420000±1728294	28500000±6853223	30660000±3608047
PE(18:0_20:3)-H	768.555	C43 H79 O8 N1 P1	15.7005	30420000±1728294	28500000±6853223	30660000±3608047
PE(18:0_20:4)-H	766.539	C43 H77 O8 N1 P1	15.1341	637400000±27700181	635000000±27410460	642600000±69694333
PE(18:0_20:5)-H	764.524	C43 H75 O8 N1 P1	14.1765	25440000±2554016	21825000±1851801	22260000±2926260
PE(18:0_22:4)-H	794.571	C45 H81 O8 N1 P1	16.0554	40680000±3749267	40100000±9201087	40480000±7790507
PE(18:0_22:5)-H	792.555	C45 H79 O8 N1 P1	15.1387	16600000±1238951	16525000±4613296	15780000±3772532
PE(18:0_22:5)-H	792.555	C45 H79 O8 N1 P1	15.6289	19780000±1832212	16450000±2137756	16100000±2428992
PE(18:0_22:6)-H	790.539	C45 H77 O8 N1 P1	14.7102	32600000±1779045	27725000±5467708	28760000±3299697
PE(18:0e_16:0)-H	704.56	C39 H79 O7 N1 P1	17.481	3158000±594029	2462500±822532	2544000±440318
PE(18:0e_18:2)-H	728.56	C41 H79 O7 N1 P1	16.3546	3566000±638929	3695000±842714	3688000±1432540
PE(18:0e_20:4)-H	752.56	C43 H79 O7 N1 P1	14.2989	28800000±4369783	29425000±6724768	29880000±5318082
PE(18:0e_22:4)-H	780.591	C45 H83 O7 N1 P1	17.0445	11320000±268328	11575000±754431	13660000±3842916
PE(18:1_18:1)-H	742.539	C41 H77 O8 N1 P1	15.2225	242400000±17415510	229000000±23790755	239000000±24166092
PE(18:1_18:2)-H	740.524	C41 H75 O8 N1 P1	14.0561	38720000±6808598	37775000±3893905	32940000±10562575
PE(18:1_20:4)-H	764.524	C43 H75 O8 N1 P1	13.7772	39220000±7652581	37625000±5061867	34540000±9890298
PE(18:1_22:5)-H	790.539	C45 H77 O8 N1 P1	14.3381	2860000±730068	2422500±369358	2055000±756654
PE(18:1_22:6)-H	788.524	C45 H75 O8 N1 P1	13.3384	6198000±1243913	5532500±1798432	5316000±2148053
PE(18:1e_16:0)-H	702.544	C39 H77 O7 N1 P1	17.2236	3150000±523880	3182500±769475	3346000±576394
PE(18:1e_18:1)-H	728.56	C41 H79 O7 N1 P1	17.248	98340000±23283428	91775000±7954192	86360000±9047265
PE(18:1e_18:2)-H	726.544	C41 H77 O7 N1 P1	14.9969	5688000±1074300	5970000±1985061	5264000±1426650
PE(18:1e_18:2)-H	726.544	C41 H77 O7 N1 P1	16.0876	48080000±6719524	49750000±8017689	46340000±8486047
PE(18:1e_20:2)-H	754.576	C43 H81 O7 N1 P1	17.3571	4194000±424888	4372500±498690	4752000±539741
PE(18:1e_20:4)-H	750.544	C43 H77 O7 N1 P1	15.7885	289200000±9549869	302500000±13403980	306200000±11584472
PE(18:1e_22:3)-H	780.591	C45 H83 O7 N1 P1	17.8932	1704000±395702	1565000±572858	1664000±411983
PE(18:1e_22:3)-H	780.591	C45 H83 O7 N1 P1	17.6179	3362000±256262	3447500±920810	3960000±338157
PE(18:1e_22:4)-H	778.576	C45 H81 O7 N1 P1	17.1774	5808000±869897	6232500±372950	6362000±553100
PE(18:1e_22:4)-H	778.576	C45 H81 O7 N1 P1	16.7593	123600000±8988882	127000000±3741657	125800000±7328028
PE(18:1e_22:5)-H	776.56	C45 H79 O7 N1 P1	14.7321	7044000±789132	7020000±1067926	7866000±2600467
PE(18:1e_22:5)-H	776.56	C45 H79 O7 N1 P1	16.2863	27480000±3358869	26950000±5357549	24840000±4796144
PE(18:1e_22:5)-H	776.56	C45 H79 O7 N1 P1	15.7862	91600000±8702873	98475000±6504037	89740000±8333847
PE(18:2_18:2)-H	738.508	C41 H73 O8 N1 P1	12.8386	11064000±3183195	10630000±1220765	9194000±4083978
PE(18:2_20:4)-H	762.508	C43 H73 O8 N1 P1	12.5551	14630000±5022898	13625000±1753805	12982000±6759639
PE(18:2_22:6)-H	786.508	C45 H73 O8 N1 P1	12.1056	2494000±956311	2022500±364360	1936000±1006568
PE(18:2e_18:1)-H	726.544	C41 H77 O7 N1 P1	15.8917	108800000±5449771	100750000±10366131	98520000±6653345
PE(18:2e_18:2)-H	724.529	C41 H75 O7 N1 P1	14.781	61240000±8531881	58425000±16293429	61340000±17825347
PE(18:2e_20:5)-H	746.513	C43 H73 O7 N1 P1	13.472	8874000±946932	8057500±771767	9342000±1159233
PE(18:2e_22:4)-H	776.56	C45 H79 O7 N1 P1	15.4554	50620000±7048546	49925000±3556567	51040000±8444406
PE(18:2e_22:5)-H	774.544	C45 H77 O7 N1 P1	14.9983	12488000±2323730	11745000±2016292	11456000±2175243
PE(18:2e_22:6)-H	772.529	C45 H75 O7 N1 P1	14.0196	62060000±4960645	57675000±9506270	59460000±11194106
PE(18:3_18:2)-H	736.492	C41 H71 O8 N1 P1	19.5901	1568000±120291	1600000±277248	1510000±232487
PE(18:3e_18:2)-H	722.513	C41 H73 O7 N1 P1	13.6185	8398000±1592080	7420000±2216078	7392000±2116381
PE(18:3e_20:4)-H	746.513	C43 H73 O7 N1 P1	13.2852	8066000±1672926	7442500±1653307	8090000±1684607
PE(20:0_20:4)-H	794.571	C45 H81 O8 N1 P1	16.4545	3344000±156621	3207500±240745	3340000±520577
PE(20:1e_22:4)-H	806.607	C47 H85 O7 N1 P1	15.3188	1774200±492466	1720750±755241	2004000±708788
PE(20:2e_22:4)-H	804.591	C47 H83 O7 N1 P1	16.713	1804000±365896	1727500±107199	1790000±439318
PE(22:4_20:4)-H	814.539	C47 H77 O8 N1 P1	13.3289	2214000±787261	2057500±877777	2181400±1635740
PG(16:0_18:1)-H	747.518	C40 H76 O10 N0 P1	12.1836	2464000±486857	2480000±483115	2578000±916335
PG(16:0_18:2)-H	745.503	C40 H74 O10 N0 P1	11.2377	370000±105482	375250±175969	305200±68933
PG(16:0_20:2)-H	773.534	C42 H78 O10 N0 P1	12.3895	1916000±362877	1832500±451913	1848000±522370
PG(18:0_18:1)-H	775.549	C42 H80 O10 N0 P1	13.4564	2542000±347448	2465000±740113	2392000±438771
PG(18:0_18:1)-H	775.549	C42 H80 O10 N0 P1	13.5157	2542000±347448	2465000±740113	2392000±438771
PG(18:0_20:4)-H	797.534	C44 H78 O10 N0 P1	12.3016	256020±174071	182775±151515	224700±198321
PG(18:1_18:1)-H	773.534	C42 H78 O10 N0 P1	11.5303	671600±102488	822750±286281	821200±247014
PG(18:1_18:2)-H	771.518	C42 H76 O10 N0 P1	11.3244	213520±125800	173250±103469	152980±93912
PG(18:1_18:2)-H	771.518	C42 H76 O10 N0 P1	10.5911	505800±101016	592000±201158	592400±156647
PI(18:0_18:2)-H	861.55	C45 H82 O13 N0 P1	12.219	2362000±127358	4397500±3615341	2214000±607314
PI(18:0_20:3)-H	887.566	C47 H84 O13 N0 P1	12.5497	4194000±675670	7200000±4062208	4412000±1513711
PI(18:0_20:4)-H	885.55	C47 H82 O13 N0 P1	12.0133	33580000±2790520	56750000±32673792	35820000±11042509
PI(18:0_22:4)-H	913.581	C49 H86 O13 N0 P1	12.9113	1440000±110227	2740000±1801277	1462000±413969
PI(18:0_22:5)-H	911.566	C49 H84 O13 N0 P1	12.0353	778600±87203	1348750±717686	695400±156491
PI(18:1_18:2)-H	859.534	C45 H80 O13 N0 P1	11.0094	644600±33336	1212750±910119	498000±185934
PI(18:1_20:4)-H	883.534	C47 H80 O13 N0 P1	10.8202	1628000±193959	2585000±1505645	1237200±644341
PS(18:0_18:2)-H	786.529	C42 H77 O10 N1 P1	12.4933	7718000±807942	12212500±7222997	7706000±2550320
SM(d34:0)+CH3COO	763.597	C41 H84 O8 N2 P1	13.8974	4180000±699536	4302500±583231	5046000±382988
SM(d34:1)+CH3COO	761.581	C41 H82 O8 N2 P1	13.2271	78960000±6941398	75800000±5828093	84040000±9066036
SM(d36:0)+CH3COO	791.628	C43 H88 O8 N2 P1	15.4507	3006000±518151	2890000±538950	3836000±443486
SM(d36:1)+CH3COO	789.613	C43 H86 O8 N2 P1	14.8327	135400000±8848729	120750000±6020797	132000000±13729530
SM(d38:1)+CH3COO	817.644	C45 H90 O8 N2 P1	16.2892	36680000±3354400	35375000±2148449	39700000±2171405
SM(d40:1)+CH3COO	845.675	C47 H94 O8 N2 P1	17.784	43800000±4275512	42250000±4544961	47700000±2564176
SM(d40:2)+CH3COO	843.66	C47 H92 O8 N2 P1	16.1719	2370000±298496	1997500±255522	2014000±265669
SM(d40:3)+CH3COO	841.644	C47 H90 O8 N2 P1	14.9515	1486800±500241	1190750±266763	1280000±136565
SM(d41:1)+CH3COO	859.691	C48 H96 O8 N2 P1	19.3544	890200±92629	1021000±173495	1136000±136858
SM(d41:1)+CH3COO	859.691	C48 H96 O8 N2 P1	18.5748	6760000±292147	7877500±856208	8292000±409780
SM(d42:1)+CH3COO	873.707	C49 H98 O8 N2 P1	19.3519	26200000±1484924	29425000±5099918	33000000±3662649
SM(d42:2)+CH3COO	871.691	C49 H96 O8 N2 P1	17.6098	59560000±6158571	58850000±8421203	63360000±8609181
SM(d42:3)+CH3COO	869.675	C49 H94 O8 N2 P1	16.3075	38420000±9395052	38400000±5765992	40640000±7208883
SM(d42:4)+CH3COO	867.66	C49 H92 O8 N2 P1	15.232	2748000±839804	2492500±634685	2554000±798517
SM(d44:2)+CH3COO	899.722	C51 H100 O8 N2 P1	19.1634	769400±85413	852500±237015	967800±267454
SM(d44:3)+CH3COO	897.707	C51 H98 O8 N2 P1	17.7432	1234000±257158	852500±237015	1480800±430538
