# Supplementary material for: Dominant changes in the breast muscle lipid profiles of broiler chickens with wooden breast syndrome revealed by lipidomics analyses
Source: J Anim Sci Biotechnol. 2022 Aug 5;13:93. doi: 10.1186/s40104-022-00743-x (PMC9354336; doi:10.1186/s40104-022-00743-x)
Supplement: Supplementary file 2 — Additional file 2. Lipid molecules with significant different relative abundance in the WB and WB + WS breasts compared to the controls [file 40104_2022_743_MOESM2_ESM.xlsx]

## Sheet: C VS WB
Lipid molecules with significant different relative abundance in the WB fillets compare with the control group
LipidIon	Control	WB
TG(10:0_18:1_20:5)+H	454600±169447	1955000±453615
TG(12:0_18:2_20:5)+H	1416000±459706	4980000±1050587
TG(14:0_18:2_18:3)+H	365800±79876	1205250±294760
TG(14:0_18:2_18:3)+NH4	9156000±2527267	35675000±8082646
TG(14:0_18:2_20:5)+H	7658000±1616623	13440000±3457514
TG(15:0_16:0_18:1)+NH4	1638000±186333	2607500±224109
TG(15:0_16:0_18:2)+NH4	2478000±326833	4592500±184639
TG(15:0_16:1_18:2)+NH4	1354000±230933	3202500±200894
TG(15:0_18:2_18:3)+NH4	1418000±305401	5010000±984243
TG(15:0_18:2_20:5)+H	585200±57465	1202500±140801
TG(16:0_10:0_18:1)+NH4	475200±118079	1105000±285720
TG(16:0_10:0_18:2)+NH4	331800±107758	1344000±396548
TG(16:0_14:2_18:2)+NH4	2778000±863059	10472500±2670023
TG(16:0_16:0_17:0)+NH4	752600±94614	1015750±153294
TG(16:0_16:0_18:2)+NH4	85060000±10039572	104300000±14159567
TG(16:0_16:1_16:1)+NH4	12294000±2497234	19350000±4755698
TG(16:0_16:1_18:2)+H	1208200±219103	1942500±314364
TG(16:0_16:1_18:2)+NH4	68260000±11784863	106125000±21415473
TG(16:0_16:1_18:3)+NH4	36000000±8442452	89025000±14318141
TG(16:0_17:0_18:1)+NH4	2916000±377664	4682500±1023633
TG(16:0_17:1_18:1)+NH4	4808000±567248	8902500±272198
TG(16:0_18:1_18:1)+NH4	190400000±15290520	243250000±25118055
TG(16:0_18:1_18:2)+H	3360000±309112	3982500±482865
TG(16:0_18:1_18:2)+NH4	217600000±15662056	271250000±32428126
TG(16:0_18:3_18:3)+NH4	23700000±5613822	92550000±16573372
TG(16:1_12:0_18:1)+NH4	1956000±561632	5185000±1276179
TG(16:1_14:1_16:1)+NH4	331400±124631	1715000±464507
TG(16:1_14:1_18:2)+NH4	2778000±863059	10472500±2670023
TG(16:1_16:1_16:1)+NH4	8886000±2510753	23475000±5547597
TG(16:1_16:1_18:2)+H	1120200±182003	2655000±491901
TG(16:1_16:1_18:2)+NH4	36000000±8442452	89025000±14318141
TG(16:1_17:1_18:1)+NH4	5720000±791138	11875000±368556
TG(16:1_18:1_18:2)+H	9042000±748111	12400000±711805
TG(16:1_18:1_18:2)+NH4	244200000±19370080	349750000±36326070
TG(16:1_18:2_18:2)+H	6716000±1026806	14700000±1080123
TG(16:1_18:2_18:2)+NH4	127720000±21621563	294500000±19017536
TG(16:1_18:2_18:3)+H	1058600±246961	4202500±876903
TG(16:1_18:2_18:3)+NH4	23800000±5754563	93000000±17338012
TG(16:1_18:2_20:5)+H	18240000±2639697	30975000±5202804
TG(17:0_18:1_18:1)+NH4	2978000±432400	6202500±442521
TG(17:0_18:1_18:2)+NH4	5904000±442131	11400000±770281
TG(18:0_16:0_16:0)+NH4	15720000±3327461	24425000±3872445
TG(18:0_16:0_18:0)+NH4	6698000±1549442	15825000±4391184
TG(18:0_16:0_18:1)+NH4	51580000±9388131	87550000±7045329
TG(18:0_17:0_18:1)+NH4	759000±176030	2085000±483425
TG(18:0_18:0_18:0)+NH4	8048000±1711730	12950000±2327373
TG(18:0_18:0_18:1)+NH4	23120000±4611074	53225000±8528531
TG(18:0_18:1_18:1)+NH4	89360000±10504428	144750000±6946222
TG(18:0_18:1_18:2)+NH4	178600000±10644247	239500000±28112868
TG(18:0_18:1_20:1)+NH4	4306000±690167	11457500±1679849
TG(18:0_18:1_22:4)+NH4	3670000±725775	5100000±886002
TG(18:1_17:1_18:2)+NH4	6386000±658999	13925000±1594522
TG(18:1_17:1_18:3)+NH4	4004000±408142	10892500±1271046
TG(18:1_18:1_18:1)+H	2274000±507178	3395000±465654
TG(18:1_18:1_18:1)+NH4	41680000±2380546	51025000±7351814
TG(18:1_18:1_18:1)+NH4	135600000±8414274	181750000±22321514
TG(18:1_18:1_18:2)+H	5128000±276622	6037500±516680
TG(18:1_18:1_22:4)+NH4	5294000±1201345	8132500±1635082
TG(18:1_18:2_18:2)+H	11240000±861974	15500000±1781385
TG(18:1_18:2_18:2)+NH4	261400000±17169741	376000000±38105118
TG(18:1_18:2_20:2)+NH4	25820000±4514089	36450000±5075759
TG(18:1_18:2_20:3)+NH4	28700000±9081024	51525000±8001823
TG(18:1_18:2_22:0)+NH4	1170400±181138	3187500±460534
TG(18:1_18:2_22:1)+NH4	1946000±322227	3130000±367060
TG(18:1_18:2_22:4)+NH4	8142000±2091559	15850000±3390673
TG(18:1_18:2_24:1)+NH4	566000±64066	1250000±208646
TG(18:2_18:2_18:2)+H	12132000±2856374	25775000±1497498
TG(18:2_18:2_18:2)+NH4	215200000±27671285	458000000±14094916
TG(18:2_18:2_20:4)+H	5888600±3195117	10972500±1581252
TG(18:2_18:2_20:4)+NH4	13264000±4526531	44975000±19414492
TG(18:3_17:1_18:2)+NH4	971400±230937	5212500±1115538
TG(18:3_18:2_18:2)+NH4	52340000±10412637	199250000±45485346
TG(18:3_18:2_18:2)+NH4	52340000±10412637	199250000±45485346
TG(18:3_18:2_18:3)+NH4	4428000±1216355	22250000±8340064
TG(18:3_18:2_18:3)+NH4	4428000±1216355	22250000±8340064
TG(18:3_18:2_20:5)+H	21560000±3614277	61350000±5345091
TG(18:3_18:3_20:5)+H	2968000±795028	14550000±4873397
TG(18:4_16:0_18:2)+H	1332000±239729	1990000±299444
TG(18:4_16:1_16:1)+H	2166000±574917	4202500±955454
TG(18:4_18:2_18:3)+H	10090000±2157707	29150000±6134330
TG(19:0_18:1_18:1)+NH4	961200±306039	2325000±174069
TG(19:1_18:1_18:1)+NH4	1548000±156429	3150000±596378
TG(19:1_18:1_18:2)+NH4	1656000±139212	3317500±348174
TG(19:1_18:2_18:2)+NH4	1500000±229783	2990000±408738
TG(20:1_18:1_18:1)+NH4	9336000±858563	16150000±1287116
TG(20:1_18:1_18:2)+NH4	14920000±1528725	19175000±1995620
TG(20:2_18:2_18:2)+NH4	4430000±1465316	12415000±3556529
TG(20:3_18:2_18:2)+NH4	30260000±7971700	72025000±16472679
TG(20:5_14:1_18:2)+H	4248000±1095409	14450000±2017424
TG(20:5_18:2_20:4)+H	3942000±1257625	10712500±3494332
TG(20:5_18:2_22:4)+H	908200±288651	1892500±385606
TG(22:4_18:2_18:2)+NH4	7558000±2252670	19300000±6248733
PC(30:0)+H	4030000±651230	2350000±521856
PC(32:0)+H	111220000±25637707	77325000±13238674
PC(32:1)+H	27960000±1143678	18200000±4671902
PC(32:2)+H	9768000±1386856	5882500±937386
PC(32:2)+H	9768000±1386856	5882500±937386
PC(33:1)+H	3752000±570982	2512500±258505
PC(33:2)+H	2842000±769266	1805000±298943
PC(33:3)+H	2550000±319766	1742500±443950
PC(34:0)+H	28100000±4746051	19475000±2824152
PC(34:0e)+H	2400000±286444	1850000±238048
PC(34:1)+H	764600000±48138342	573500000±38284026
PC(34:2)+H	621600000±49074433	453250000±18099263
PC(34:2)+H	621600000±49074433	453250000±18099263
PC(34:2e)+H	161600000±35118371	105325000±12770637
PC(34:3)+H	10898000±1472793	6785000±286415
PC(34:3)+H	29240000±4453987	18950000±4287579
PC(35:3)+H	22560000±1352036	16025000±1017759
PC(35:4)+H	1774000±319343	1093750±326099
PC(35:5)+H	7854000±909549	5170000±780940
PC(36:2)+H	475600000±27582603	345250000±18589872
PC(36:2)+H	475600000±27582603	345250000±18589872
PC(36:3)+H	81840000±6976604	58075000±8510924
PC(36:3)+H	235000000±36283605	164500000±18876794
PC(36:4)+H	242200000±34938517	161750000±24703239
PC(36:5)+H	6332000±1057057	4232500±1361185
PC(36:5e)+H	11580000±1821263	7435000±1123403
PC(36:5e)+H	114400000±10430724	79900000±17658803
PC(37:5)+H	1874000±281922	1246000±331940
PC(37:5)+H	3522000±265462	2537500±893658
PC(38:1)+H	1718000±179360	1193000±186823
PC(38:2)+H	14100000±1408900	9750000±565332
PC(38:2)+H	14100000±1408900	9750000±565332
PC(38:3)+H	29080000±2667771	20525000±3299874
PC(38:3)+H	4196000±548616	3160000±369053
PC(38:3e)+H	1456200±274394	1014750±116262
PC(38:4)+H	52520000±3179151	33900000±5619609
PC(38:4)+H	134400000±16133815	95025000±7917228
PC(38:4)+H	15980000±3742593	10780000±2127346
PC(38:5)+H	17580000±2363684	10380000±891590
PC(38:5)+H	93700000±11708544	62000000±14098463
PC(38:5e)+H	36140000±2980436	24600000±4483302
PC(38:6)+H	16940000±2736421	10820000±1409586
PC(38:6)+H	3578000±420975	2392500±469920
PC(38:6e)+H	61340000±7903354	41900000±7817502
PC(38:7e)+H	3968000±794965	2562500±537672
PC(40:4)+H	20520000±2333881	13850000±903696
PC(40:5)+H	12170000±1676902	8990000±1199194
PC(40:5)+H	3692000±612430	2555000±359861
PC(40:5)+H	10738000±2069353	7127500±1431348
PC(40:5e)+H	3164000±527096	2290000±527952
PC(40:6)+H	12022000±2145325	3898960±4699679
PC(40:6)+H	5044000±780436	3590000±474623
PC(40:6)+H	12022000±2145325	7905000±2582718
PC(40:7)+H	3856000±705145	2500000±504447
PC(40:7e)+H	3436000±622358	2510000±499867
PE(16:0_18:1)+H	11886000±2068086	8110000±2720968
PE(16:0_18:2)+H	15460000±2030517	10155000±597244
PE(16:0_20:4)+H	20320000±1032957	14500000±1597915
PE(16:0_22:6)+H	2634000±253239	1457500±231715
PE(16:0e_22:4)+H	13060000±976217	9730000±1010182
PE(16:0p_18:1)+H	114460000±15440466	73400000±4658326
PE(16:0p_18:1)+H	114460000±15440466	73400000±4658326
PE(16:0p_18:2)+H	1255400±225457	840750±77108
PE(16:0p_18:2)+H	7496000±504113	5115000±837476
PE(16:0p_20:3)+H	4252000±355204	3095000±512803
PE(16:0p_20:4)+H	49640000±2285388	36025000±4239792
PE(16:0p_20:5)+H	4400000±233345	2827500±356125
PE(16:0p_22:4)+H	39460000±1903418	28125000±1053170
PE(16:0p_22:5)+H	13840000±1392121	9825000±2083867
PE(16:0p_22:5)+H	64260000±1890238	45225000±4050823
PE(16:0p_22:6)+H	32120000±5480602	20800000±2346629
PE(18:0_18:1)+H	14820000±1829481	10707500±2700770
PE(18:0_18:2)+H	58380000±4895100	39875000±3950844
PE(18:0_20:3)+H	966000±220501	597250±147899
PE(18:0_20:4)+H	159600000±8203658	113250000±7320064
PE(18:0_22:4)+H	9858000±943541	6787500±1640353
PE(18:0_22:5)+H	5136000±502325	3155000±459311
PE(18:0_22:6)+H	7680000±440057	4840000±797036
PE(18:0p_16:0)+H	650000±115278	463750±118418
PE(18:0p_20:2)+H	1041600±86964	792500±62383
PE(18:0p_20:4)+H	59120000±4386000	44825000±2088660
PE(18:0p_22:3)+H	777400±118749	566500±74209
PE(18:0p_22:4)+H	1448000±113886	1117500±78899
PE(18:0p_22:4)+H	31380000±2889983	23125000±704154
PE(18:0p_22:5)+H	6408000±824906	4707500±1140449
PE(18:0p_22:5)+H	20280000±1986706	15575000±763217
PE(18:0p_22:6)+H	4058000±130269	2960000±27080
PE(18:0p_22:6)+H	21520000±4054874	15600000±2028135
PE(18:1_18:1)+H	58380000±4895100	39875000±3950844
PE(18:1_18:2)+H	10502000±2095929	7390000±700619
PE(18:1_20:4)+H	9924000±1882838	7180000±1087689
PE(18:1_22:6)+H	1502000±434131	935250±129557
PE(18:1e_22:4)+H	4608000±342593	3417500±234716
PE(18:1e_22:5)+H	1374000±153395	1057000±131134
PE(18:1p_18:1)+H	22920000±1693222	15425000±1459166
PE(18:1p_18:2)+H	8114000±1475680	5575000±1116438
PE(18:1p_20:5)+H	2264000±252646	1475000±124766
PE(18:1p_22:4)+H	13140000±658027	9515000±534322
PE(18:1p_22:5)+H	2878000±324530	2165000±504546
PE(18:1p_22:5)+H	11660000±920869	8225000±712297
PE(18:1p_22:6)+H	13820000±952365	9700000±1171182
PE(18:2p_20:4)+H	1976000±328070	1290000±228473
PE(18:2p_22:4)+H	1598000±187403	1116000±223183
PE(18:3_20:4)+H	1109000±287209	699000±77773
PE(16:1e_18:3)-H	5534000±988347	3942500±835120
PE(18:0_20:5)-H	25440000±2554016	21825000±1851801
PE(18:0_22:5)-H	19780000±1832212	16450000±2137756
SM(d18:1_24:3)+H	11880000±1063955	8212500±732501
SM(d34:0)+H	3484000±410707	2552500±381521
SM(d34:1)+H	58820000±5755606	39775000±2596632
SM(d35:1)+H	905200±218676	556750±72150
SM(d36:0)+H	2092000±348167	1462500±191898
SM(d36:1)+H	128800000±9705668	80575000±1674067
SM(d38:1)+H	20480000±1725399	14150000±946925
SM(d40:1)+H	25840000±2278815	17750000±1793507
SM(d41:1)+H	4550000±180693	3690000±346891
SM(d42:2)+H	33760000±3216831	24250000±3011644
SM(d42:4)+H	2540000±501996	1557500±398863
SM(t36:1)+H	3036000±650715	1982500±292845
SM(d36:1)+CH3COO	135400000±8848729	120750000±6020797
SM(d41:1)+CH3COO	6760000±292147	7877500±856208
Cer(d18:1_16:0)+H	382800±78101	236250±43630
Cer(d18:1_18:0)+H	2660000±321092	1655000±207605
Cer(d18:1_20:0)+H	369000±49880	248750±29307
Cer(d18:1_24:1)+H	1214000±105972	903500±49460
Cer(d18:1_24:2)+H	584200±74298	454500±69236
Cer(d18:1_23:0)+CH3COO	3138000±414572	3957500±540270
Cer(d18:1_23:0)-H	4230000±548862	5395000±678061
Cer(d18:1_24:0)+CH3COO	12820000±1507315	16700000±2465766
Cer(d18:1_24:0)-H	17100000±2203406	22375000±3201432
Co(Q10)+H	9474000±2087230	3997500±661381
Co(Q10)+NH4	6740000±1559311	2672500±410234
SPHP(m18:1)+H	4276000±653207	2650000±122474

## Sheet: C VS WB+WS 
Lipid molecules with significant different relative abundance in the WB+WS fillets compare with the control group
LipidIon	Control	WB+WS
PC(30:0)+H	4030000±651230	2336000±283954
PC(32:0)+H	111220000±25637707	80240000±10920760
PC(32:1)+H	27960000±1143678	17460000±1980656
PC(32:1e)+H	2630000±699893	1740000±386846
PC(32:1e)+H	2630000±699893	1740000±386846
PC(32:2)+H	9768000±1386856	5718000±1137264
PC(32:2)+H	9768000±1386856	5718000±1137264
PC(33:1)+H	3752000±570982	2646000±434085
PC(33:2)+H	2842000±769266	1876000±432990
PC(33:3)+H	2550000±319766	1938000±335812
PC(34:0)+H	28100000±4746051	21080000±3071970
PC(34:1)+H	764600000±48138342	607600000±91193750
PC(34:2)+H	621600000±49074433	477200000±87388214
PC(34:2)+H	621600000±49074433	477200000±87388214
PC(34:2e)+H	161600000±35118371	99500000±19604081
PC(34:3)+H	10898000±1472793	7454000±1431915
PC(34:3)+H	29240000±4453987	15220000±4998200
PC(35:3)+H	22560000±1352036	16720000±1047378
PC(35:4)+H	1774000±319343	1107000±260279
PC(35:5)+H	7854000±909549	5504000±592393
PC(36:2)+H	475600000±27582603	366000000±57502174
PC(36:2)+H	475600000±27582603	366000000±57502174
PC(36:3)+H	81840000±6976604	62500000±11461457
PC(36:3)+H	235000000±36283605	146000000±41623311
PC(36:4)+H	99280000±33968323	51460000±18865127
PC(36:4)+H	99280000±33968323	51500000±18904497
PC(36:4)+H	242200000±34938517	174000000±22034065
PC(36:5)+H	6332000±1057057	3492000±742206
PC(36:5e)+H	11580000±1821263	8184000±1594249
PC(36:5e)+H	114400000±10430724	81100000±25119116
PC(37:5)+H	1874000±281922	1291000±351930
PC(37:5)+H	3522000±265462	2524000±637048
PC(38:2)+H	14100000±1408900	11680000±1368211
PC(38:2)+H	14100000±1408900	11680000±1368211
PC(38:4)+H	52520000±3179151	37260000±5072770
PC(38:4)+H	134400000±16133815	106360000±13941772
PC(38:4)+H	5504000±1534106	3050000±1419472
PC(38:4)+H	15980000±3742593	10028000±3762668
PC(38:5)+H	17580000±2363684	11576000±1567444
PC(38:5)+H	93700000±11708544	58880000±7685831
PC(38:5)+H	8060000±2817694	4690000±1569076
PC(38:5e)+H	15820000±3327461	11066000±1787814
PC(38:5e)+H	36140000±2980436	25580000±3915610
PC(38:5e)+H	95400000±16948009	70780000±14997400
PC(38:6)+H	18760000±8508114	9096000±3810647
PC(38:6)+H	16940000±2736421	12660000±804984
PC(38:6)+H	3578000±420975	2576000±355992
PC(38:6)+H	18760000±8508114	8426000±4810648
PC(38:6e)+H	61340000±7903354	42080000±11177969
PC(38:7e)+H	3968000±794965	2838000±683352
PC(40:4)+H	20520000±2333881	16520000±1986706
PC(40:5)+H	3692000±612430	2730000±496840
PC(40:5)+H	10738000±2069353	7228000±1080796
PC(40:5e)+H	3164000±527096	2372000±483911
PC(40:6)+H	12022000±2145325	7396000±1820228
PC(40:6)+H	12022000±2145325	7396000±1820228
PC(40:7)+H	3856000±705145	2512000±648051
PC(40:7e)+H	2582000±541636	1784000±216979
PC(16:0_16:1)+CH3COO	18840000±1564609	16280000±1388164
PC(16:0_16:1)+CH3COO	18840000±1564609	16280000±1388164
PC(16:1_18:2)+CH3COO	18340000±3283748	12064000±4166519
PC(18:0e_20:4)+CH3COO	16740000±1509304	20240000±2976239
PE(16:0_18:2)+H	15460000±2030517	11284000±2919423
PE(16:0_20:4)+H	20320000±1032957	14880000±376829
PE(16:0_22:6)+H	2634000±253239	1670000±385422
PE(16:0p_18:1)+H	114460000±15440466	77260000±13594595
PE(16:0p_18:1)+H	114460000±15440466	77260000±13594595
PE(16:0p_18:2)+H	1255400±225457	843200±189847
PE(16:0p_22:4)+H	39460000±1903418	29000000±5487714
PE(16:0p_22:5)+H	13840000±1392121	9254000±797766
PE(16:0p_22:5)+H	64260000±1890238	46360000±10079831
PE(16:0p_22:6)+H	32120000±5480602	22480000±4689030
PE(18:0_18:2)+H	58380000±4895100	45680000±10428423
PE(18:0_20:3)+H	966000±220501	656000±160953
PE(18:0_20:4)+H	159600000±8203658	119400000±4722288
PE(18:0_22:4)+H	9858000±943541	7388000±1218901
PE(18:0_22:5)+H	5136000±502325	3174000±395512
PE(18:0_22:6)+H	7680000±440057	5282000±1092735
PE(18:0p_18:1)+H	23440000±6098196	15920000±2599423
PE(18:0p_18:1)+H	23440000±6098196	15920000±2599423
PE(18:0p_22:4)+H	1448000±113886	1176000±156141
PE(18:0p_22:4)+H	31380000±2889983	24260000±3176948
PE(18:0p_22:5)+H	6408000±824906	4356000±395639
PE(18:0p_22:5)+H	20280000±1986706	15160000±1582087
PE(18:0p_22:6)+H	4058000±130269	3174000±743324
PE(18:0p_22:6)+H	21520000±4054874	16180000±2587856
PE(18:1_18:1)+H	58380000±4895100	45680000±10428423
PE(18:1_18:2)+H	10502000±2095929	6916000±2401527
PE(18:1_20:4)+H	9924000±1882838	6980000±1903523
PE(18:1e_22:4)+H	4608000±342593	3572000±868602
PE(18:1p_18:1)+H	22920000±1693222	15860000±1397498
PE(18:1p_22:4)+H	13140000±658027	10380000±1502747
PE(18:1p_22:5)+H	2878000±324530	2104000±206591
PE(18:1p_22:5)+H	11660000±920869	8328000±1248948
PE(18:1p_22:6)+H	13820000±952365	10614000±1581765
PE(18:2p_22:4)+H	1598000±187403	1208600±218666
PE(18:0_22:5)-H	19780000±1832212	16100000±2428992
PE(18:1e_20:4)-H	289200000±9549869	306200000±11584472
PE(18:1e_22:3)-H	3362000±256262	3960000±338157
PE(18:2e_18:1)-H	108800000±5449771	98520000±6653345
TG(10:0_18:1_20:5)+H	454600±169447	1752000±585338
TG(12:0_18:2_20:5)+H	1416000±459706	4582000±1292409
TG(14:0_18:2_18:3)+H	365800±79876	1108800±372866
TG(14:0_18:2_18:3)+NH4	9156000±2527267	31740000±8958125
TG(14:0_18:2_20:5)+H	7658000±1616623	13000000±1481553
TG(15:0_16:0_18:1)+NH4	1638000±186333	2672000±277345
TG(15:0_16:0_18:2)+NH4	2478000±326833	4548000±846209
TG(15:0_16:1_18:2)+NH4	1354000±230933	3086000±601024
TG(15:0_18:2_18:3)+NH4	1418000±305401	4536000±1470588
TG(15:0_18:2_20:5)+H	585200±57465	1158600±206131
TG(16:0_10:0_18:1)+NH4	475200±118079	1099800±313552
TG(16:0_10:0_18:2)+NH4	331800±107758	1247800±520492
TG(16:0_14:0_16:1)+NH4	1664000±327154	2460000±229891
TG(16:0_14:2_18:2)+NH4	2778000±863059	9558000±2727668
TG(16:0_16:0_16:0)+NH4	11650000±2212284	14020000±544977
TG(16:0_16:0_17:0)+NH4	752600±94614	1098000±89275
TG(16:0_16:0_18:2)+NH4	85060000±10039572	104240000±5233355
TG(16:0_16:1_16:1)+NH4	12294000±2497234	19180000±2115892
TG(16:0_16:1_18:2)+H	1208200±219103	1920000±155242
TG(16:0_16:1_18:2)+NH4	68260000±11784863	102320000±7692334
TG(16:0_17:0_18:1)+NH4	2916000±377664	5398000±765748
TG(16:0_17:1_18:1)+NH4	4808000±567248	8628000±1299623
TG(16:0_18:1_18:1)+NH4	190400000±15290520	237400000±19718012
TG(16:0_18:1_18:2)+H	3360000±309112	3892000±293206
TG(16:0_18:1_18:2)+NH4	217600000±15662056	265800000±19279523
TG(16:0_18:2_20:4)+H	9816000±5914688	24560000±3850065
TG(16:0_18:3_18:3)+NH4	23700000±5613822	82520000±24902450
TG(16:1_12:0_18:1)+NH4	1956000±561632	4916000±1226022
TG(16:1_14:1_18:2)+NH4	2778000±863059	9558000±2727668
TG(16:1_16:1_16:1)+NH4	8886000±2510753	22080000±5080059
TG(16:1_16:1_18:2)+H	1120200±182003	2496000±528801
TG(16:1_16:1_18:2)+NH4	36000000±8442452	83460000±14643019
TG(16:1_17:1_18:1)+NH4	5720000±791138	11514000±2183570
TG(16:1_18:1_18:2)+H	9042000±748111	12400000±860233
TG(16:1_18:1_18:2)+NH4	244200000±19370080	340600000±27996428
TG(16:1_18:2_18:2)+H	6716000±1026806	13900000±2318405
TG(16:1_18:2_18:2)+NH4	127720000±21621563	277600000±44297855
TG(16:1_18:2_18:3)+H	1058600±246961	3654000±1405162
TG(16:1_18:2_18:3)+NH4	23800000±5754563	82240000±25222371
TG(16:1_18:2_20:5)+H	18240000±2639697	31120000±1754138
TG(17:0_18:1_18:1)+NH4	2978000±432400	5978000±1239665
TG(17:0_18:1_18:2)+NH4	5904000±442131	10980000±2007249
TG(18:0_16:0_16:0)+NH4	15720000±3327461	25180000±2648018
TG(18:0_16:0_18:0)+NH4	6698000±1549442	15540000±5084093
TG(18:0_16:0_18:1)+NH4	51580000±9388131	86700000±12304674
TG(18:0_17:0_18:1)+NH4	759000±176030	1922000±631720
TG(18:0_18:0_18:0)+NH4	8048000±1711730	14260000±3744730
TG(18:0_18:0_18:1)+NH4	23120000±4611074	50360000±14868019
TG(18:0_18:1_18:1)+NH4	89360000±10504428	140200000±23220680
TG(18:0_18:1_18:2)+NH4	178600000±10644247	230200000±28101601
TG(18:0_18:1_20:1)+NH4	4306000±690167	10456000±3034787
TG(18:0_18:1_22:4)+NH4	3670000±725775	5234000±730123
TG(18:1_17:1_18:2)+NH4	6386000±658999	13656000±3011757
TG(18:1_17:1_18:3)+NH4	4004000±408142	10230000±2599461
TG(18:1_18:1_18:1)+H	2274000±507178	3364000±419678
TG(18:1_18:1_18:1)+NH4	41680000±2380546	50040000±5107152
TG(18:1_18:1_18:1)+NH4	135600000±8414274	174200000±21498837
TG(18:1_18:1_18:2)+H	5128000±276622	6140000±643312
TG(18:1_18:1_22:4)+NH4	5294000±1201345	7958000±1294882
TG(18:1_18:2_18:2)+H	11240000±861974	15260000±1589969
TG(18:1_18:2_18:2)+NH4	261400000±17169741	364400000±39131828
TG(18:1_18:2_18:3)+H	6224000±154370	5264000±588073
TG(18:1_18:2_20:2)+NH4	25820000±4514089	35960000±3068061
TG(18:1_18:2_20:3)+NH4	28700000±9081024	49300000±4287773
TG(18:1_18:2_20:5)+H	15700000±1234909	12670000±1903812
TG(18:1_18:2_22:0)+NH4	1170400±181138	3102000±610590
TG(18:1_18:2_22:1)+NH4	1946000±322227	3308000±264424
TG(18:1_18:2_22:4)+NH4	8142000±2091559	14460000±2746452
TG(18:1_18:2_24:1)+NH4	566000±64066	1274000±160406
TG(18:2_18:2_18:2)+H	12132000±2856374	24560000±3850065
TG(18:2_18:2_18:2)+NH4	215200000±27671285	434400000±74651189
TG(18:2_18:2_20:4)+H	5888600±3195117	10098000±658498
TG(18:2_18:2_20:4)+NH4	13264000±4526531	35920000±9346229
TG(18:3_17:1_18:2)+NH4	971400±230937	4668000±1410610
TG(18:3_18:2_18:2)+H	16360000±304959	14060000±1760114
TG(18:3_18:2_18:2)+NH4	52340000±10412637	180600000±65113747
TG(18:3_18:2_18:2)+NH4	52340000±10412637	180600000±65113747
TG(18:3_18:2_18:3)+NH4	4428000±1216355	19440000±8264563
TG(18:3_18:2_18:3)+NH4	4428000±1216355	19440000±8264563
TG(18:3_18:2_20:5)+H	21560000±3614277	58060000±15926801
TG(18:3_18:3_20:5)+H	2968000±795028	12856000±5316139
TG(18:4_16:0_18:2)+H	1332000±239729	1864000±304516
TG(18:4_16:1_16:1)+H	2166000±574917	4318000±616417
TG(18:4_18:2_18:3)+H	10090000±2157707	25860000±2446017
TG(19:0_18:1_18:1)+NH4	961200±306039	2322000±634996
TG(19:1_18:1_18:1)+NH4	1548000±156429	3222000±779660
TG(19:1_18:1_18:2)+NH4	1656000±139212	3108000±662963
TG(19:1_18:2_18:2)+NH4	1500000±229783	2922000±635508
TG(20:1_18:1_18:1)+NH4	9336000±858563	15440000±2091172
TG(20:1_18:1_18:2)+NH4	14920000±1528725	19160000±1420563
TG(20:2_18:2_18:2)+NH4	4430000±1465316	10364000±1939711
TG(20:3_18:2_18:2)+NH4	30260000±7971700	64440000±9247594
TG(20:5_14:1_18:2)+H	4248000±1095409	13640000±3100484
TG(20:5_18:2_18:2)+H	36600000±3066757	45800000±4295928
TG(20:5_18:2_18:2)+H	36600000±3066757	45800000±4295928
TG(20:5_18:2_20:4)+H	3942000±1257625	9134000±1912009
TG(20:5_18:2_22:4)+H	908200±288651	1700000±383145
TG(22:4_18:2_18:2)+NH4	7558000±2252670	16320000±3835623
Cer(d18:1_20:0)+CH3COO	3550000±410061	4374000±674930
Cer(d18:1_20:0)-H	5488000±573821	6768000±1042171
Cer(d18:1_23:0)+CH3COO	3138000±414572	3964000±482369
Cer(d18:1_23:0)-H	4230000±548862	5470000±619355
Cer(d18:1_24:0)+CH3COO	12820000±1507315	18060000±3338862
Cer(d18:1_24:0)-H	17100000±2203406	23920000±4356260
SM(d34:0)+CH3COO	4180000±699536	5046000±382988
SM(d36:0)+CH3COO	3006000±518151	3836000±443486
SM(d41:1)+CH3COO	890200±92629	1136000±136858
SM(d41:1)+CH3COO	6760000±292147	8292000±409780
SM(d42:1)+CH3COO	26200000±1484924	33000000±3662649
SM(d18:1_24:3)+H	11880000±1063955	9536000±1145199
SM(d34:1)+H	58820000±5755606	46660000±4826282
SM(d36:1)+H	128800000±9705668	93760000±15885308
SM(d38:1)+H	20480000±1725399	16880000±2076536
SM(d40:1)+H	25840000±2278815	20800000±2635337
SM(d42:4)+H	2540000±501996	1760000±442323
SM(t36:1)+H	3036000±650715	1898000±357099
FA(16:0)	64540000±5860290	119360000±30054085
FA(16:4)	129800±8786	193800±46725
FA(18:0)	72440000±6514445	120800000±22818852
FA(20:0)	1446000±311175	2012000±330560
FA(21:0)	102580±8061	215400±56194
PA(14:0_14:0)-H	968800±89809	1124000±114149
CL(18:2_20:4_18:2_20:4)-H	2252000±187537	1788000±348812
SPHP(m18:1)+H	4276000±653207	2782000±543111
CerP(d42:1)-H	534200±41794	670800±73984

## Sheet: C VS WB WB+WS
The shared significant lipid molecules between the WB and WB+WS
LipidIon	Control	WB	WB+WS	The number of commonly and specific different lipid molecules between the WB and WB+WS in different lipid categories
TG(18:3/17:1/18:2)+NH4	971400±230937	5212500±1115538	4668000±1410610	Category	TG	PC	PE	SM	Cer	SPHP	Co	FA	PA	CL	CerP	Total
TG(18:3/18:2/18:3)+NH4	4428000±1216355	22250000±8340064	19440000±8264563	Common	90	47	33	8	4	1	-	-	-	-	-	183
TG(18:3/18:2/18:3)+NH4	4428000±1216355	22250000±8340064	19440000±8264563	WB	2	8	19	6	5	-	2	-	-	-	-	42
TG(18:3/18:3/20:5)+H	2968000±795028	14550000±4873397	12856000±5316139	WB+WS	8	15	5	4	2	-	-	5	1	1	1	42
TG(10:0/18:1/20:5)+H	454600±169447	1955000±453615	1752000±585338
TG(16:0/10:0/18:2)+NH4	331800±107758	1344000±396548	1247800±520492
TG(16:1/18:2/18:3)+H	1058600±246961	4202500±876903	3654000±1405162
TG(16:1/18:2/18:3)+NH4	23800000±5754563	93000000±17338012	82240000±25222371
TG(16:0/18:3/18:3)+NH4	23700000±5613822	92550000±16573372	82520000±24902450
TG(14:0/18:2/18:3)+NH4	9156000±2527267	35675000±8082646	31740000±8958125
TG(18:3/18:2/18:2)+NH4	52340000±10412637	199250000±45485346	180600000±65113747
TG(18:3/18:2/18:2)+NH4	52340000±10412637	199250000±45485346	180600000±65113747
TG(16:0/14:2/18:2)+NH4	2778000±863059	10472500±2670023	9558000±2727668
TG(16:1/14:1/18:2)+NH4	2778000±863059	10472500±2670023	9558000±2727668
TG(15:0/18:2/18:3)+NH4	1418000±305401	5010000±984243	4536000±1470588
TG(12:0/18:2/20:5)+H	1416000±459706	4980000±1050587	4582000±1292409
TG(20:5/14:1/18:2)+H	4248000±1095409	14450000±2017424	13640000±3100484
TG(18:2/18:2/20:4)+NH4	13264000±4526531	44975000±19414492	35920000±9346229
TG(14:0/18:2/18:3)+H	365800±79876	1205250±294760	1108800±372866
TG(18:4/18:2/18:3)+H	10090000±2157707	29150000±6134330	25860000±2446017
TG(18:3/18:2/20:5)+H	21560000±3614277	61350000±5345091	58060000±15926801
TG(20:2/18:2/18:2)+NH4	4430000±1465316	12415000±3556529	10364000±1939711
TG(18:0/17:0/18:1)+NH4	759000±176030	2085000±483425	1922000±631720
TG(18:1/18:2/22:0)+NH4	1170400±181138	3187500±460534	3102000±610590
TG(18:1/17:1/18:3)+NH4	4004000±408142	10892500±1271046	10230000±2599461
TG(20:5/18:2/20:4)+H	3942000±1257625	10712500±3494332	9134000±1912009
TG(18:0/18:1/20:1)+NH4	4306000±690167	11457500±1679849	10456000±3034787
TG(16:1/12:0/18:1)+NH4	1956000±561632	5185000±1276179	4916000±1226022
TG(16:1/16:1/16:1)+NH4	8886000±2510753	23475000±5547597	22080000±5080059
TG(22:4/18:2/18:2)+NH4	7558000±2252670	19300000±6248733	16320000±3835623
TG(16:1/16:1/18:2)+NH4	36000000±8442452	89025000±14318141	83460000±14643019
TG(19:0/18:1/18:1)+NH4	961200±306039	2325000±174069	2322000±634996
TG(20:3/18:2/18:2)+NH4	30260000±7971700	72025000±16472679	64440000±9247594
TG(16:1/16:1/18:2)+H	1120200±182003	2655000±491901	2496000±528801
TG(15:0/16:1/18:2)+NH4	1354000±230933	3202500±200894	3086000±601024
TG(18:0/16:0/18:0)+NH4	6698000±1549442	15825000±4391184	15540000±5084093
TG(16:0/10:0/18:1)+NH4	475200±118079	1105000±285720	1099800±313552
TG(16:1/18:2/18:2)+NH4	127720000±21621563	294500000±19017536	277600000±44297855
TG(18:0/18:0/18:1)+NH4	23120000±4611074	53225000±8528531	50360000±14868019
TG(18:1/18:2/24:1)+NH4	566000±64066	1250000±208646	1274000±160406
TG(16:1/18:2/18:2)+H	6716000±1026806	14700000±1080123	13900000±2318405
TG(18:1/17:1/18:2)+NH4	6386000±658999	13925000±1594522	13656000±3011757
TG(18:2/18:2/18:2)+NH4	215200000±27671285	458000000±14094916	434400000±74651189
TG(18:2/18:2/18:2)+H	12132000±2856374	25775000±1497498	24560000±3850065
TG(20:5/18:2/22:4)+H	908200±288651	1892500±385606	1700000±383145
TG(17:0/18:1/18:1)+NH4	2978000±432400	6202500±442521	5978000±1239665
TG(16:1/17:1/18:1)+NH4	5720000±791138	11875000±368556	11514000±2183570
TG(15:0/18:2/20:5)+H	585200±57465	1202500±140801	1158600±206131
TG(19:1/18:1/18:1)+NH4	1548000±156429	3150000±596378	3222000±779660
TG(19:1/18:1/18:2)+NH4	1656000±139212	3317500±348174	3108000±662963
TG(19:1/18:2/18:2)+NH4	1500000±229783	2990000±408738	2922000±635508
TG(18:1/18:2/22:4)+NH4	8142000±2091559	15850000±3390673	14460000±2746452
TG(18:4/16:1/16:1)+H	2166000±574917	4202500±955454	4318000±616417
TG(17:0/18:1/18:2)+NH4	5904000±442131	11400000±770281	10980000±2007249
TG(18:2/18:2/20:4)+H	5888600±3195117	10972500±1581252	10098000±658498
TG(15:0/16:0/18:2)+NH4	2478000±326833	4592500±184639	4548000±846209
TG(16:0/17:1/18:1)+NH4	4808000±567248	8902500±272198	8628000±1299623
TG(18:1/18:2/20:3)+NH4	28700000±9081024	51525000±8001823	49300000±4287773
TG(14:0/18:2/20:5)+H	7658000±1616623	13440000±3457514	13000000±1481553
TG(20:1/18:1/18:1)+NH4	9336000±858563	16150000±1287116	15440000±2091172
TG(16:1/18:2/20:5)+H	18240000±2639697	30975000±5202804	31120000±1754138
TG(18:0/16:0/18:1)+NH4	51580000±9388131	87550000±7045329	86700000±12304674
TG(18:0/18:1/18:1)+NH4	89360000±10504428	144750000±6946222	140200000±23220680
TG(18:0/18:0/18:0)+NH4	8048000±1711730	12950000±2327373	14260000±3744730
TG(18:1/18:2/22:1)+NH4	1946000±322227	3130000±367060	3308000±264424
TG(16:0/16:1/18:2)+H	1208200±219103	1942500±314364	1920000±155242
TG(16:0/17:0/18:1)+NH4	2916000±377664	4682500±1023633	5398000±765748
TG(15:0/16:0/18:1)+NH4	1638000±186333	2607500±224109	2672000±277345
TG(16:0/16:1/16:1)+NH4	12294000±2497234	19350000±4755698	19180000±2115892
TG(16:0/16:1/18:2)+NH4	68260000±11784863	106125000±21415473	102320000±7692334
TG(18:0/16:0/16:0)+NH4	15720000±3327461	24425000±3872445	25180000±2648018
TG(18:1/18:1/22:4)+NH4	5294000±1201345	8132500±1635082	7958000±1294882
TG(18:4/16:0/18:2)+H	1332000±239729	1990000±299444	1864000±304516
TG(18:1/18:1/18:1)+H	2274000±507178	3395000±465654	3364000±419678
TG(18:1/18:2/18:2)+NH4	261400000±17169741	376000000±38105118	364400000±39131828
TG(16:1/18:1/18:2)+NH4	244200000±19370080	349750000±36326070	340600000±27996428
TG(18:1/18:2/20:2)+NH4	25820000±4514089	36450000±5075759	35960000±3068061
TG(18:0/18:1/22:4)+NH4	3670000±725775	5100000±886002	5234000±730123
TG(18:1/18:2/18:2)+H	11240000±861974	15500000±1781385	15260000±1589969
TG(16:1/18:1/18:2)+H	9042000±748111	12400000±711805	12400000±860233
TG(16:0/16:0/17:0)+NH4	752600±94614	1015750±153294	1098000±89275
TG(18:0/18:1/18:2)+NH4	178600000±10644247	239500000±28112868	230200000±28101601
TG(18:1/18:1/18:1)+NH4	135600000±8414274	181750000±22321514	174200000±21498837
TG(20:1/18:1/18:2)+NH4	14920000±1528725	19175000±1995620	19160000±1420563
TG(16:0/18:1/18:1)+NH4	190400000±15290520	243250000±25118055	237400000±19718012
TG(16:0/18:1/18:2)+NH4	217600000±15662056	271250000±32428126	265800000±19279523
TG(16:0/16:0/18:2)+NH4	85060000±10039572	104300000±14159567	104240000±5233355
TG(18:1/18:1/18:1)+NH4	41680000±2380546	51025000±7351814	50040000±5107152
TG(16:0/18:1/18:2)+H	3360000±309112	3982500±482865	3892000±293206
TG(18:1/18:1/18:2)+H	5128000±276622	6037500±516680	6140000±643312
PC(40:6)+H	12022000±2145325	3898960±4699679	7396000±1820228
PC(30:0)+H	4030000±651230	2350000±521856	2336000±283954
PC(38:5)+H	17580000±2363684	10380000±891590	11576000±1567444
PC(32:2)+H	9768000±1386856	5882500±937386	5718000±1137264
PC(32:2)+H	9768000±1386856	5882500±937386	5718000±1137264
PC(35:4)+H	1774000±319343	1093750±326099	1107000±260279
PC(34:3)+H	10898000±1472793	6785000±286415	7454000±1431915
PC(33:2)+H	2842000±769266	1805000±298943	1876000±432990
PC(38:6)+H	16940000±2736421	10820000±1409586	12660000±804984
PC(36:5e)+H	11580000±1821263	7435000±1123403	8184000±1594249
PC(38:4)+H	52520000±3179151	33900000±5619609	37260000±5072770
PC(38:7e)+H	3968000±794965	2562500±537672	2838000±683352
PC(34:3)+H	29240000±4453987	18950000±4287579	15220000±4998200
PC(40:7)+H	3856000±705145	2500000±504447	2512000±648051
PC(32:1)+H	27960000±1143678	18200000±4671902	17460000±1980656
PC(34:2e)+H	161600000±35118371	105325000±12770637	99500000±19604081
PC(40:6)+H	12022000±2145325	7905000±2582718	7396000±1820228
PC(35:5)+H	7854000±909549	5170000±780940	5504000±592393
PC(38:5)+H	93700000±11708544	62000000±14098463	58880000±7685831
PC(40:5)+H	10738000±2069353	7127500±1431348	7228000±1080796
PC(37:5)+H	1874000±281922	1246000±331940	1291000±351930
PC(36:4)+H	242200000±34938517	161750000±24703239	174000000±22034065
PC(36:5)+H	6332000±1057057	4232500±1361185	3492000±742206
PC(38:6)+H	3578000±420975	2392500±469920	2576000±355992
PC(33:1)+H	3752000±570982	2512500±258505	2646000±434085
PC(38:4)+H	15980000±3742593	10780000±2127346	10028000±3762668
PC(40:4)+H	20520000±2333881	13850000±903696	16520000±1986706
PC(38:5e)+H	36140000±2980436	24600000±4483302	25580000±3915610
PC(38:6e)+H	61340000±7903354	41900000±7817502	42080000±11177969
PC(33:3)+H	2550000±319766	1742500±443950	1938000±335812
PC(38:2)+H	14100000±1408900	9750000±565332	11680000±1368211
PC(38:2)+H	14100000±1408900	9750000±565332	11680000±1368211
PC(40:5)+H	3692000±612430	2555000±359861	2730000±496840
PC(34:0)+H	28100000±4746051	19475000±2824152	21080000±3071970
PC(32:0)+H	111220000±25637707	77325000±13238674	80240000±10920760
PC(36:5e)+H	114400000±10430724	79900000±17658803	81100000±25119116
PC(36:3)+H	235000000±36283605	164500000±18876794	146000000±41623311
PC(38:4)+H	134400000±16133815	95025000±7917228	106360000±13941772
PC(36:3)+H	81840000±6976604	58075000±8510924	62500000±11461457
PC(35:3)+H	22560000±1352036	16025000±1017759	16720000±1047378
PC(37:5)+H	3522000±265462	2537500±893658	2524000±637048
PC(40:5e)+H	3164000±527096	2290000±527952	2372000±483911
PC(36:2)+H	475600000±27582603	345250000±18589872	366000000±57502174
PC(36:2)+H	475600000±27582603	345250000±18589872	366000000±57502174
PC(34:2)+H	621600000±49074433	453250000±18099263	477200000±87388214
PC(34:2)+H	621600000±49074433	453250000±18099263	477200000±87388214
PC(34:1)+H	764600000±48138342	573500000±38284026	607600000±91193750
PE(16:0_22:6)+H	2634000±253239	1457500±231715	1670000±385422
PE(18:0_22:5)+H	5136000±502325	3155000±459311	3174000±395512
PE(18:0_20:3)+H	966000±220501	597250±147899	656000±160953
PE(18:0_22:6)+H	7680000±440057	4840000±797036	5282000±1092735
PE(16:0p_18:1)+H	114460000±15440466	73400000±4658326	77260000±13594595
PE(16:0p_18:1)+H	114460000±15440466	73400000±4658326	77260000±13594595
PE(16:0p_22:6)+H	32120000±5480602	20800000±2346629	22480000±4689030
PE(16:0_18:2)+H	15460000±2030517	10155000±597244	11284000±2919423
PE(16:0p_18:2)+H	1255400±225457	840750±77108	843200±189847
PE(18:1p_18:1)+H	22920000±1693222	15425000±1459166	15860000±1397498
PE(18:0_18:2)+H	58380000±4895100	39875000±3950844	45680000±10428423
PE(18:1_18:1)+H	58380000±4895100	39875000±3950844	45680000±10428423
PE(18:0_22:4)+H	9858000±943541	6787500±1640353	7388000±1218901
PE(18:2p_22:4)+H	1598000±187403	1116000±223183	1208600±218666
PE(18:1p_22:6)+H	13820000±952365	9700000±1171182	10614000±1581765
PE(18:1_18:2)+H	10502000±2095929	7390000±700619	6916000±2401527
PE(16:0p_22:5)+H	64260000±1890238	45225000±4050823	46360000±10079831
PE(18:1p_22:5)+H	11660000±920869	8225000±712297	8328000±1248948
PE(18:0_20:4)+H	159600000±8203658	113250000±7320064	119400000±4722288
PE(16:0p_22:5)+H	13840000±1392121	9825000±2083867	9254000±797766
PE(16:0p_22:4)+H	39460000±1903418	28125000±1053170	29000000±5487714
PE(16:0_20:4)+H	20320000±1032957	14500000±1597915	14880000±376829
PE(18:1_20:4)+H	9924000±1882838	7180000±1087689	6980000±1903523
PE(18:1p_22:4)+H	13140000±658027	9515000±534322	10380000±1502747
PE(18:0p_22:6)+H	21520000±4054874	15600000±2028135	16180000±2587856
PE(18:0p_22:6)+H	4058000±130269	2960000±27080	3174000±743324
PE(18:0p_22:5)+H	6408000±824906	4707500±1140449	4356000±395639
PE(18:0p_22:4)+H	31380000±2889983	23125000±704154	24260000±3176948
PE(18:1e_22:4)+H	4608000±342593	3417500±234716	3572000±868602
PE(18:1p_22:5)+H	2878000±324530	2165000±504546	2104000±206591
PE(18:0p_22:5)+H	20280000±1986706	15575000±763217	15160000±1582087
PE(18:0p_22:4)+H	1448000±113886	1117500±78899	1176000±156141
PE(18:0_22:5)-H	19780000±1832212	16450000±2137756	16100000±2428992
SM(d18:1_24:3)+H	11880000±1063955	8212500±732501	9536000±1145199
SM(d34:1)+H	58820000±5755606	39775000±2596632	46660000±4826282
SM(d36:1)+H	128800000±9705668	80575000±1674067	93760000±15885308
SM(d38:1)+H	20480000±1725399	14150000±946925	16880000±2076536
SM(d40:1)+H	25840000±2278815	17750000±1793507	20800000±2635337
SM(d42:4)+H	2540000±501996	1557500±398863	1760000±442323
SM(t36:1)+H	3036000±650715	1982500±292845	1898000±357099
SM(d41:1)+CH3COO	6760000±292147	7877500±856208	8292000±409780
Cer(d18:1_23:0)+CH3COO	3138000±414572	3957500±540270	3964000±482369
Cer(d18:1_23:0)-H	4230000±548862	5395000±678061	5470000±619355
Cer(d18:1_24:0)+CH3COO	12820000±1507315	16700000±2465766	18060000±3338862
Cer(d18:1_24:0)-H	17100000±2203406	22375000±3201432	23920000±4356260
SPHP(m18:1)+H	4276000±653207	2650000±122474	2782000±543111
