# Supplementary material for: Dominant changes in the breast muscle lipid profiles of broiler chickens with wooden breast syndrome revealed by lipidomics analyses
Source: J Anim Sci Biotechnol. 2022 Aug 5;13:93. doi: 10.1186/s40104-022-00743-x (PMC9354336; doi:10.1186/s40104-022-00743-x)
Supplement: Supplementary file 3 — Additional file 3. Alterations in fatty acid compositions of phospholipids and glycerides in WB affected breasts compared to the controls [file 40104_2022_743_MOESM3_ESM.xlsx]

## Sheet: Sheet1
Percentages of MUFAs, PUFAs, and SFAs in glyceride composition between the control and affected groups												Percentages of MUFAs, PUFAs, and SFAs in phospholipid composition between the control and affected groups
	C		WB			WB+WS							C		WB			WB+WS
	MEAN	SD	MEAN	SD	P	MEAN	SD	P					MEAN	SD	MEAN	SD	P	MEAN	SD	P
MUFA	44.6771	1.02896	51.9905	2.43898	0	51.125	1.88837	0				MUFA	34.4559	0.89426	34.1101	1.57965	0.689	33.8754	0.53999	0.249
PUFA	37.2264	0.71422	32.4826	1.81045	0.001	32.9994	1.24663	0				PUFA	45.1985	0.75936	45.2356	1.61928	0.965	45.0925	1.18538	0.87
SFA	18.0964	0.5337	15.5269	0.86492	0.001	15.8756	0.67186	0				SFA	20.3456	0.2913	20.6543	0.73246	0.412	21.0321	1.01049	0.182
