# Supplementary material for: Dominant changes in the breast muscle lipid profiles of broiler chickens with wooden breast syndrome revealed by lipidomics analyses
Source: J Anim Sci Biotechnol. 2022 Aug 5;13:93. doi: 10.1186/s40104-022-00743-x (PMC9354336; doi:10.1186/s40104-022-00743-x)
Supplement: Supplementary file 4 — Additional file 4. The peak areas of all the lipid molecules identified in the liver of control and affected groups. [file 40104_2022_743_MOESM4_ESM.xlsx]

## Sheet: Postive-mode
The peak area of the lipid molecules identified in the liver of control and affected groups from the postive mode
LipidIon	CalcMz	IonFormula	Rt	Control	WB	WB+WS
Cer(d18:0_16:0)+H	540.535	C34 H70 O3 N1	15.6147	1429443±350110	1547949±306513	2007714±174970
Cer(d18:0_22:0)+H	624.629	C40 H82 O3 N1	20.2132	654214±150782	631262±168930	854710±104076
Cer(d18:0_24:0)+H	652.66	C42 H86 O3 N1	21.777	715570±154127	711946±228473	965350±92141
Cer(d18:1_16:0)+H	538.519	C34 H68 O3 N1	15.0656	9566634±2889590	11820691±3838415	13809702±2093102
Cer(d18:1_18:0)+H	566.551	C36 H72 O3 N1	16.5069	1267088±421727	1406209±358446	1508571±212063
Cer(d18:1_20:0)+H	594.582	C38 H76 O3 N1	18.0261	583236±139489	575761±117061	665150±134840
Cer(d18:1_22:0)+H	622.613	C40 H80 O3 N1	19.5745	8739689±1030161	7929476±1178591	8671900±1334685
Cer(d18:1_22:0+O)+H	638.608	C40 H80 O4 N1	18.834	562180±124710	500488±51223	368421±179950
Cer(d18:1_22:1)+H	620.598	C40 H78 O3 N1	18.831	526587±116061	466473±50041	342172±164228
Cer(d18:1_22:1)+H*1	620.598	C40 H78 O3 N1	17.5579	1046719±116115	887048±163176	873272±212773
Cer(d18:1_23:0)+H	636.629	C41 H82 O3 N1	20.3573	4958231±938641	4721084±635889	4817771±618929
Cer(d18:1_23:0)+H-H2O	618.618	C41 H80 O2 N1	20.3574	2526546±455943	2369804±308192	2387200±321776
Cer(d18:1_23:1)+H	634.613	C41 H80 O3 N1	18.2853	644790±100449	562268±94223	514322±115991
Cer(d18:1_24:0)+H	650.645	C42 H84 O3 N1	21.1374	12095790±1119152	10677028±1190070	12782596±1873384
Cer(d18:1_24:0+O)+H	666.639	C42 H84 O4 N1	19.021	588777±83441	502349±46426	481729±107302
Cer(d18:1_24:0+O)+H*1	666.639	C42 H84 O4 N1	20.3725	698644±145862	664511±91964	505080±222633
Cer(d18:1_24:1)+H	648.629	C42 H82 O3 N1	20.3713	597297±129334	559614±79178	429489±191405
Cer(d18:1_24:1)+H*1	648.629	C42 H82 O3 N1	19.0215	1418018±197459	1254790±117914	1176113±292025
Cer(d18:1_24:1)+H*2	648.629	C42 H82 O3 N1	19.4307	8070372±2065104	7841042±1330567	7704210±566520
Cer(d18:1_24:2)+H	646.613	C42 H80 O3 N1	18.0824	2129664±609830	2153929±500760	2264613±462442
Cer(d18:1_25:0)+H	664.66	C43 H86 O3 N1	21.9138	419949±74983	411172±31679	468596±60655
ChE(22:6)+NH4	714.618	C49 H80 O2 N1	23.7084	202918±147678	160072±53249	225033±73758
Co(Q10)+H	863.691	C59 H91 O4	23.0243	17585674±1570373	14638094±1524646	15547234±3884878
Co(Q10)+NH4	880.718	C59 H94 O4 N1	23.0274	75231295±7099815	63589376±7807194	67628373±16707543
DG(16:0_18:1)+NH4	612.556	C37 H74 O5 N1	17.5147	4582748±974223	5608343±3212132	4011742±525612
DG(16:0_18:2)+NH4	610.541	C37 H72 O5 N1	16.3178	7327307±977062	8150750±3767069	7572773±2001662
DG(16:1_18:1)+NH4	610.541	C37 H72 O5 N1	16.1477	739695±433864	862570±654075	544642±178321
DG(18:0_18:1)+NH4	640.587	C39 H78 O5 N1	19.0375	1803067±264131	2272407±960865	1687066±295323
DG(18:0_18:2)+NH4	638.572	C39 H76 O5 N1	17.7904	4888607±945017	5176778±1156959	5105446±1050314
DG(18:1_18:1)+NH4	638.572	C39 H76 O5 N1	17.5751	5338983±1911887	7727259±5004641	4234751±727221
DG(18:1_18:2)+NH4	636.556	C39 H74 O5 N1	16.6497	980224±216101	1074377±341304	1014736±224861
DG(18:1_18:2)+NH4*1	636.556	C39 H74 O5 N1	16.383	6408671±2449239	8806555±4379127	6610592±2088823
DG(18:2_18:2)+NH4	634.541	C39 H72 O5 N1	15.2664	3850653±1210661	4219745±1921750	4451283±1555260
GM3(d40:1)+H	1237.81	C63 H117 O21 N2	12.9079	138166±30051	99990±47520	118781±28322
Hex1Cer(d18:0_22:0+O)+H	802.677	C46 H92 O9 N1	18.3037	193909±127988	298279±295274	365975±173582
Hex1Cer(d18:1_16:0)+H	700.572	C40 H78 O8 N1	13.7083	1735678±402489	1687270±543433	1987316±434477
Hex1Cer(d18:1_18:0)+H	728.603	C42 H82 O8 N1	15.1387	407131±81376	379247±68943	410693±126936
Hex1Cer(d18:1_20:0+O)+H	772.63	C44 H86 O9 N1	16.1393	672849±71854	575893±121923	624948±106256
Hex1Cer(d18:1_22:0)+H	784.666	C46 H90 O8 N1	17.9495	3342144±714141	2598677±608139	3728406±903919
Hex1Cer(d18:1_22:0+O)+H	800.661	C46 H90 O9 N1	17.5605	22329701±2495668	19652027±3650975	18981135±4297824
Hex1Cer(d18:1_24:0)+H	812.697	C48 H94 O8 N1	19.4251	5516006±1134974	4479029±1184961	6223565±1536642
Hex1Cer(d18:1_24:0+O)+H	828.692	C48 H94 O9 N1	19.0198	29531466±3997483	26095736±3170924	24663078±5399064
Hex1Cer(d18:1_24:1)+H	810.682	C48 H92 O8 N1	17.815	864190±283954	633744±223310	943037±218067
Hex1Cer(d18:1_25:0+O)+H	842.708	C49 H96 O9 N1	19.7653	961218±164341	906267±57528	829495±198678
Hex1Cer(t18:0_22:0)+H	802.677	C46 H92 O9 N1	17.3292	230712±38168	199973±66164	182606±24202
Hex1Cer(t18:0_22:0+O)+H	818.672	C46 H92 O10 N1	17.0326	380642±108291	342369±112724	324099±48276
Hex1Cer(t18:0_24:0)+H	830.708	C48 H96 O9 N1	18.7869	264228±58101	212651±65800	182249±25089
Hex1Cer(t18:0_24:0+O)+H	846.703	C48 H96 O10 N1	18.4845	332541±91401	323369±106118	275742±60595
Hex2Cer(d18:1_16:0)+H	862.625	C46 H88 O13 N1	13.0713	157896±46550	150828±20018	200514±61425
Hex2Cer(d18:1_22:0)+H	946.719	C52 H100 O13 N1	17.2555	313946±27353	223604±64497	339824±90683
Hex2Cer(d18:1_24:0)+H	974.75	C54 H104 O13 N1	18.6688	324130±32871	233806±62585	388178±90069
LPC(16:0)+H	496.34	C24 H51 O7 N1 P1	2.62643	7719908±475641	6942768±585311	7559975±875220
LPC(18:0)+H	524.371	C26 H55 O7 N1 P1	4.47895	11326233±1406093	9665557±1101433	10523239±1073421
LPC(18:1)+H	522.355	C26 H53 O7 N1 P1	2.83	768132±142452	721765±131624	706032±85021
LPC(18:2)+H	520.34	C26 H51 O7 N1 P1	1.86693	2288972±348447	2187130±334562	1955095±344387
LPC(20:4)+H	544.34	C28 H51 O7 N1 P1	1.7955	734978±200429	795847±190955	784781±238673
PC(18:1_18:2)+H	784.585	C44 H83 O8 N1 P1	15.9403	8572850±1780398	7724816±493888	10414188±1609163
PC(18:3e_18:1)+H	768.59	C44 H83 O7 N1 P1	14.2279	10459682±2486632	9073452±1359280	12824979±3361082
PC(32:0)+H	734.569	C40 H81 O8 N1 P1	14.5913	122024802±18481485	109032018±12369705	137070264±16182708
PC(32:0e)+H	720.59	C40 H83 O7 N1 P1	15.5004	24558395±4530938	21304589±3270985	27840238±5767065
PC(32:1)+H	732.554	C40 H79 O8 N1 P1	13.2737	36007201±7434997	24956459±9401693	28717256±6881760
PC(34:0)+H	762.601	C42 H85 O8 N1 P1	15.9506	46650178±9203634	38179478±2608286	51713376±8059225
PC(34:1)+H	760.585	C42 H83 O8 N1 P1	14.6684	574606558±37330414	550953259±61726878	523624057±62720821
PC(34:1e)+H	746.606	C42 H85 O7 N1 P1	15.5601	8010627±1817894	7036014±1115164	10527292±2144700
PC(34:2)+H	758.569	C42 H81 O8 N1 P1	13.5582	600138505±132016054	541299256±102232590	643632858±63670149
PC(36:1)+H	788.616	C44 H87 O8 N1 P1	16.0138	262000125±39065839	218489580±44360666	213930880±30648657
PC(36:2)+H	786.601	C44 H85 O8 N1 P1	14.9523	1061420784±129263936	1011249044±92044570	1044131393±74315835
PC(36:4)+H	782.569	C44 H81 O8 N1 P1	12.487	38653280±11722053	32437906±9896707	28313934±4953966
PC(36:4)+H*1	782.569	C44 H81 O8 N1 P1	13.31	188010038±54193718	184940336±35031741	233978213±46215976
PC(36:5)+H	780.554	C44 H79 O8 N1 P1	12.3114	9290783±997788	7869594±923549	7972619±1840426
PC(38:2)+H	814.632	C46 H89 O8 N1 P1	16.1465	24894082±5535481	18623136±2302056	19446438±594398
PC(38:3)+H	812.616	C46 H87 O8 N1 P1	15.7052	15019029±4955468	10010139±2406568	10500979±2919564
PC(38:3)+H*1	812.616	C46 H87 O8 N1 P1	15.2783	185118649±40784760	144303485±32907531	157268395±12483139
PC(38:4)+H	810.601	C46 H85 O8 N1 P1	14.3237	23906994±5522551	24102804±1282441	21897722±4151874
PC(38:4)+H*1	810.601	C46 H85 O8 N1 P1	14.714	322221271±84799746	340783562±51417272	391936908±66726613
PC(38:5)+H	808.585	C46 H83 O8 N1 P1	13.8815	37849883±14931369	30144083±3310759	31363633±2863488
PC(38:5)+H*1	808.585	C46 H83 O8 N1 P1	13.3794	24844012±7499982	24148491±7807775	25267423±9205179
PC(38:5e)+H	794.606	C46 H85 O7 N1 P1	14.2595	5828943±1344261	5097288±652263	7004732±1856147
PC(38:6)+H	806.569	C46 H81 O8 N1 P1	12.8726	39477244±15676143	32909781±5411959	46669072±9496950
PC(38:6)+H*1	806.569	C46 H81 O8 N1 P1	12.2338	13076440±3912831	12849721±3698299	11264909±1652637
PC(40:4)+H	838.632	C48 H89 O8 N1 P1	15.6447	26400825±5492619	25137343±1674917	24672512±3978086
PC(40:5)+H	836.616	C48 H87 O8 N1 P1	14.7421	13514142±1543452	15293424±1906698	14003103±3710902
PC(40:5)+H*1	836.616	C48 H87 O8 N1 P1	15.2353	23774744±14614440	18640024±2428729	19189984±3043143
PC(40:6)+H	834.601	C48 H85 O8 N1 P1	14.3227	30969564±11275003	23597668±3952790	31368903±4531593
PE(16:0_18:1)+H	718.538	C39 H77 O8 N1 P1	15.0084	49454225±3352261	43666167±5032889	37495600±18208258
PE(16:0_20:4)+H	740.522	C41 H75 O8 N1 P1	13.6854	93581871±11404887	94200123±10878821	89881315±11515182
PE(16:0_22:5)+H	766.538	C43 H77 O8 N1 P1	13.7552	19292269±3411479	24782746±3058433	19809765±3424446
PE(16:0_22:5)+H*1	766.538	C43 H77 O8 N1 P1	14.2242	42661036±12981893	37965872±1983281	33517500±3675862
PE(16:0_22:6)+H	764.522	C43 H75 O8 N1 P1	13.2695	46867480±12737479	44249870±4996092	44405426±5945450
PE(16:0p_20:4)+H	724.528	C41 H75 O7 N1 P1	14.3587	17913981±3360455	16300621±2621596	22226688±4144063
PE(16:0p_22:4)+H	752.559	C43 H79 O7 N1 P1	15.3252	7498798±1401869	8214472±1245179	10304447±1451105
PE(16:0p_22:5)+H	750.543	C43 H77 O7 N1 P1	14.4008	6015793±887408	5815803±930454	8021896±2131251
PE(18:0_18:1)+H	746.569	C41 H81 O8 N1 P1	16.3523	48439892±3835985	42911630±3363078	38611197±10797993
PE(18:0_20:2)+H	772.585	C43 H83 O8 N1 P1	16.4776	6725518±1325617	6296682±717645	5611338±318803
PE(18:0_20:3)+H	770.569	C43 H81 O8 N1 P1	15.6031	38633959±6206173	33329284±4983304	33988421±5684787
PE(18:0_20:4)+H	768.554	C43 H79 O8 N1 P1	15.0617	360752468±41957061	392642573±38326199	409495438±25163101
PE(18:0_22:4)+H	796.585	C45 H83 O8 N1 P1	15.9695	22823914±3244648	25370305±1481378	22467742±2734922
PE(18:0_22:5)+H	794.569	C45 H81 O8 N1 P1	15.081	7888188±589099	9462287±264846	7935498±1265199
PE(18:0_22:5)+H*1	794.569	C45 H81 O8 N1 P1	15.552	20722545±11385194	18969630±2388066	16822860±3399833
PE(18:0_22:6)+H	792.554	C45 H79 O8 N1 P1	14.6611	25652351±7242067	23680385±4632347	24726607±5654048
PE(18:0p_18:2)+H	728.559	C41 H79 O7 N1 P1	15.9738	9138902±1659562	8391376±447341	12302752±2464157
PE(18:0p_20:4)+H	752.559	C43 H79 O7 N1 P1	15.7039	46439469±9500232	44271912±3437614	56761080±8132462
PE(18:0p_22:4)+H	780.59	C45 H83 O7 N1 P1	16.6748	15839480±3686326	15501185±585334	21694411±5064570
PE(18:0p_22:5)+H	778.575	C45 H81 O7 N1 P1	15.7151	6526322±858227	6594854±687620	8998455±2499492
PE(18:0p_22:6)+H	776.559	C45 H79 O7 N1 P1	15.2918	5456636±1580608	5143811±173618	8352740±1891062
PE(18:1_18:2)+H	742.538	C41 H77 O8 N1 P1	14.0111	18530671±4814437	19037806±3974279	16013817±3347590
PE(34:2)+H	716.522	C39 H75 O8 N1 P1	13.8446	98138749±10636370	90657512±8808181	72957196±12266746
PE(36:2)+H	744.554	C41 H79 O8 N1 P1	15.2153	273974298±29067513	260380882±22316042	247440600±20149263
PG(18:1_18:1)+H	775.548	C42 H80 O10 N0 P1	10.6213	446714±116251	410892±70777	389932±71974
PG(18:1_18:1)+NH4	792.575	C42 H83 O10 N1 P1	10.6206	745487±170269	692879±129599	664253±110198
PG(18:1_18:2)+H	773.533	C42 H78 O10 N0 P1	9.84861	188744±47611	200753±30510	191057±49614
PG(18:1_18:2)+NH4	790.559	C42 H81 O10 N1 P1	9.84691	429670±105647	450381±73198	424064±105139
PI(16:0_18:2)+NH4	852.56	C43 H83 O13 N1 P1	10.0823	806677±156527	840232±254714	780969±216930
PI(16:0_20:4)+H	859.533	C45 H80 O13 N0 P1	9.94457	469256±68523	469215±86664	480880±119728
PI(16:0_20:4)+NH4	876.56	C45 H83 O13 N1 P1	9.94736	1167126±175750	1166457±217153	1211362±296391
PI(18:0_18:2)+H	863.564	C45 H84 O13 N0 P1	11.1825	1551489±262898	1435280±276436	1296018±180856
PI(18:0_18:2)+NH4	880.591	C45 H87 O13 N1 P1	11.1835	3048923±492104	2846251±529437	2612668±383959
PI(18:0_20:3)+H	889.58	C47 H86 O13 N0 P1	11.4788	1463912±335754	1481858±256010	1307033±170092
PI(18:0_20:3)+NH4	906.607	C47 H89 O13 N1 P1	11.4792	3406727±858920	3266158±537710	2995276±305272
PI(18:0_20:4)+H	887.564	C47 H84 O13 N0 P1	11.0264	3262861±520332	3502048±497801	3283861±619119
PI(18:0_20:4)+NH4	904.591	C47 H87 O13 N1 P1	11.0295	8161589±1412770	8743882±1287504	8231275±1533971
PS(18:0_18:1)+H	790.559	C42 H81 O10 N1 P1	12.2118	2002773±604739	1881382±420786	2780140±729686
PS(18:0_18:2)+H	788.544	C42 H79 O10 N1 P1	11.3007	9697411±1689456	8996450±1238509	9019533±1300798
PS(18:0_20:3)+H	814.559	C44 H81 O10 N1 P1	11.604	3275843±725986	3037013±606035	3215357±394665
PS(18:0_20:4)+H	812.544	C44 H79 O10 N1 P1	11.1344	14076752±3295396	15540534±3588715	17156967±4737893
PS(18:0_22:4)+H	840.575	C46 H83 O10 N1 P1	11.961	1786873±361312	1918167±392509	1977394±557377
PS(18:0_22:6)+H	836.544	C46 H79 O10 N1 P1	10.8446	1597705±479855	1363858±552896	1256594±292180
SM(d16:0_24:2)+H	785.653	C45 H90 O6 N2 P1	15.9882	1369043±320173	1180550±168562	1351543±109634
SM(d17:0_23:0)+H	789.684	C45 H94 O6 N2 P1	18.1908	2226826±415911	2231757±938355	2417594±468347
SM(d18:1_23:0)+H	801.684	C46 H94 O6 N2 P1	18.3058	34525382±7167150	29510149±2101744	31722575±4366044
SM(d18:1_24:0)+H	815.7	C47 H96 O6 N2 P1	18.0397	674564±122311	707024±260543	756671±121317
SM(d34:0)+H	705.591	C39 H82 O6 N2 P1	13.7799	9603336±1985569	9604870±2457107	10899834±2038749
SM(d34:1)+H	703.575	C39 H80 O6 N2 P1	13.1293	130738192±28146278	108441460±11529886	141307800±27137691
SM(d36:0)+H	733.622	C41 H86 O6 N2 P1	15.2611	1403958±308620	1403422±511354	1533170±334323
SM(d36:1)+H	731.606	C41 H84 O6 N2 P1	14.668	25502411±3649227	24332532±1766117	26958924±2892233
SM(d38:1)+H	759.637	C43 H88 O6 N2 P1	16.0773	11649601±1861694	9867115±686133	12002165±1411345
SM(d39:1)+H	773.653	C44 H90 O6 N2 P1	16.8128	1721299±423965	1444983±180601	1661951±267410
SM(d40:1)+H	787.669	C45 H92 O6 N2 P1	17.5411	108707547±16888449	88366445±5769343	97348966±11543807
SM(d41:0)+H	803.7	C46 H96 O6 N2 P1	18.9572	620785±110964	679225±320357	637449±133603
SM(d41:2)+H	799.669	C46 H92 O6 N2 P1	16.6837	615021±143400	529191±34746	578022±83163
SM(d42:0)+H	817.716	C47 H98 O6 N2 P1	19.73	1026111±122013	1109570±341108	1145922±219812
SM(d42:1)+H	815.7	C47 H96 O6 N2 P1	19.0615	54996346±7303774	46620894±2216129	56079220±7444638
SM(d42:2)+H	813.684	C47 H94 O6 N2 P1	17.3964	66710330±15031721	55969366±7452850	65796468±10791775
SM(d42:3)+H	811.669	C47 H92 O6 N2 P1	16.1368	20268897±5536565	16764897±838649	19529812±3171336
SM(d43:1)+H	829.716	C48 H98 O6 N2 P1	19.8586	1113017±195446	1041622±52134	1216344±164542
SM(d43:2)+H	827.7	C48 H96 O6 N2 P1	18.1405	785423±198091	658525±63687	755972±108251
SM(d43:7)+H	817.622	C48 H86 O6 N2 P1	13.5563	18832194±1447844	19845288±1245754	19978646±1050669
SM(d44:2)+H	841.716	C49 H98 O6 N2 P1	18.9029	449508±77038	385459±63083	503062±53011
SM(d44:3)+H	839.7	C49 H96 O6 N2 P1	17.546	619419±143728	492361±75250	602761±94990
SM(t37:1)+H	761.617	C42 H86 O7 N2 P1	13.131	1629704±417345	976559±174214	1825112±558536
SM(t38:1)+H	775.632	C43 H88 O7 N2 P1	15.5605	333234±82067	335712±120383	243103±100987
SM(t38:5)+H	767.57	C43 H80 O7 N2 P1	13.9353	544757±133693	427809±60426	574618±116512
SM(t40:0)+H	805.679	C45 H94 O7 N2 P1	16.8279	587684±172175	588487±179819	523919±62983
SM(t40:1)+H	803.664	C45 H92 O7 N2 P1	16.969	3170873±630806	3076304±919769	2471767±1178465
SM(t40:4)+H	797.617	C45 H86 O7 N2 P1	15.5874	2731830±583017	2406192±239382	3299666±703063
SM(t41:0)+H	819.695	C46 H96 O7 N2 P1	17.5582	302077±97653	324370±115698	249306±45543
SM(t41:1)+H	817.679	C46 H94 O7 N2 P1	17.6968	1335973±282660	1358634±524262	999821±519511
SM(t42:0)+H	833.711	C47 H98 O7 N2 P1	18.3051	424305±118554	454735±128522	469597±101890
SM(t42:1)+H	831.695	C47 H96 O7 N2 P1	16.7012	681772±181625	724112±149068	654054±74587
SM(t42:1)+H*1	831.695	C47 H96 O7 N2 P1	18.4382	1637062±346932	1590518±482796	1306135±590532
SM(t42:2)+H	829.679	C47 H94 O7 N2 P1	15.4979	413984±147717	392253±53967	364692±54578
SM(t42:2)+H*1	829.679	C47 H94 O7 N2 P1	16.8283	786271±167500	839680±310834	741825±270325
SM(t42:4)+H	825.648	C47 H90 O7 N2 P1	16.964	822212±174026	788022±225008	648568±312876
TG(16:0_10:0_18:1)+NH4	766.692	C47 H92 O6 N1	23.2368	7676605±3570485	6467738±942435	6962894±1895936
TG(16:0_14:0_16:0)+NH4	796.739	C49 H98 O6 N1	23.8197	7731037±2969045	6551827±635010	8102577±1425310
TG(16:0_14:0_16:1)+NH4	794.723	C49 H96 O6 N1	23.5725	17745277±7045106	14266334±1853784	15043061±4138715
TG(16:0_14:1_16:1)+NH4	792.708	C49 H94 O6 N1	23.2639	18416398±7921889	14504910±2009803	14297430±3506192
TG(16:0_16:0_16:0)+NH4	824.77	C51 H102 O6 N1	24.0254	35154975±15152243	28260731±3824632	39226844±9247980
TG(16:0_16:0_16:1)+NH4	822.755	C51 H100 O6 N1	23.9429	78457395±35170589	61130601±8083224	64716577±19169697
TG(16:0_16:0_18:1)+NH4	850.786	C53 H104 O6 N1	24.012	233200032±73079709	217745365±29127342	235051045±56753620
TG(16:0_16:0_18:2)+NH4	848.77	C53 H102 O6 N1	23.8187	303127134±118019909	263329396±33470073	259803882±51157788
TG(16:0_16:1_16:1)+NH4	820.739	C51 H98 O6 N1	23.5815	86545123±30004313	73547660±7056623	72099228±16353609
TG(16:0_16:1_18:1)+NH4*1	848.77	C53 H102 O6 N1	23.934	303127134±118019909	263332062±33468823	259803882±51157788
TG(16:0_17:0_18:1)+NH4	864.801	C54 H106 O6 N1	24.0961	4733887±1259654	5297262±992692	4750285±763650
TG(16:0_17:1_18:1)+NH4	862.786	C54 H104 O6 N1	23.9242	7606437±1619114	8961023±1230767	7909124±1217074
TG(16:0_18:1_18:1)+NH4	876.801	C55 H106 O6 N1	24.0052	541931574±77319277	631782378±69062732	552723816±74786578
TG(16:0_18:1_18:2)+NH4	874.786	C55 H104 O6 N1	23.8342	456968473±76076821	559328555±86632678	441621121±62596965
TG(16:0_18:1_22:6)+NH4	922.786	C59 H104 O6 N1	23.5459	21021688±7820647	30520246±8506329	23375386±4222382
TG(16:1_16:1_16:1)+NH4	818.723	C51 H96 O6 N1	23.2942	43990662±14447620	41726447±4079006	34260062±4969000
TG(16:1_16:1_18:1)+NH4	846.755	C53 H100 O6 N1	23.5997	161383709±52800291	157511959±13790206	136213443±21627097
TG(16:1_16:1_18:2)+NH4	844.739	C53 H98 O6 N1	23.3668	60378488±18074524	65011179±6663926	51249361±5390322
TG(16:1_18:1_18:2)+NH4	872.77	C55 H102 O6 N1	23.6417	225570735±31528120	281247736±23467351	240167320±28953010
TG(16:1_18:2_18:2)+NH4	870.755	C55 H100 O6 N1	23.4112	94748344±12417621	121408030±15176867	99219472±11990342
TG(18:0_16:0_16:0)+NH4	852.801	C53 H106 O6 N1	24.1876	90364711±36508422	72038711±19406287	96491526±11048404
TG(18:0_16:0_18:0)+NH4	880.833	C55 H110 O6 N1	24.3243	92205546±37272595	90711668±32480766	97881069±16255904
TG(18:0_16:0_18:1)+NH4	878.817	C55 H108 O6 N1	24.1724	335306520±90863988	329039746±97365820	320055678±30233849
TG(18:0_16:0_22:4)+NH4	928.833	C59 H110 O6 N1	24.0707	10932266±3719528	12784215±1779385	13106115±2571665
TG(18:0_18:0_18:0)+NH4	908.864	C57 H114 O6 N1	24.4574	15493910±6879267	21135594±10108614	20530833±9779640
TG(18:0_18:0_18:1)+NH4	906.848	C57 H112 O6 N1	24.3098	49716475±15078631	61999733±20859239	51665458±13571268
TG(18:0_18:0_20:3)+NH4	930.848	C59 H112 O6 N1	24.1504	6217419±566669	7991352±1375291	7055287±1700476
TG(18:0_18:1_18:1)+NH4	904.833	C57 H110 O6 N1	24.1619	88346945±14336072	113929064±34270203	95411995±23542429
TG(18:1_17:1_18:1)+NH4	888.801	C56 H106 O6 N1	23.9279	4647510±349243	6614212±1316250	5299660±1471870
TG(18:1_17:1_18:2)+NH4	886.786	C56 H104 O6 N1	23.7424	3193305±453948	4743296±895613	3852330±1035931
TG(18:1_18:1_18:1)+NH4	902.817	C57 H108 O6 N1	24.0094	94030388±12248052	141835184±13155114	109195497±22410037
TG(18:1_18:1_18:2)+NH4	900.801	C57 H106 O6 N1	23.8456	100506371±6747202	146663259±22178928	122910072±20917989
TG(18:1_18:1_20:3)+NH4	926.817	C59 H108 O6 N1	23.806	23929165±7951723	31080930±4629467	27278147±4350414
TG(18:1_18:1_22:4)+NH4	952.833	C61 H110 O6 N1	23.9284	3283878±1243256	5091039±1449251	3978684±723307
TG(18:1_18:2_18:2)+NH4	898.786	C57 H104 O6 N1	23.6442	122989476±13670878	159391002±12144057	154782775±13072104
TG(18:1_18:2_18:3)+NH4	896.77	C57 H102 O6 N1	23.405	133827532±19624291	154068173±17094049	161811128±13249168
TG(18:1_18:2_20:3)+NH4	924.801	C59 H106 O6 N1	23.755	28770010±7343988	41478302±8291906	32075959±7180458

## Sheet: Negative-mode
The peak area of the lipid molecules identified in the liver of control and affected groups from the negative mode
LipidIon	CalcMz	IonFormula	Rt	Control	WB	WB+WS
CL(18:2_16:0_18:2_18:1)-H	1425.98	C79 H143 O17 P2	22.1084	1059899±375323	1082730±307276	1111569±119497
CL(18:2_16:1_18:2_18:1)-H	1423.96	C79 H141 O17 P2	21.0783	2900118±1035019	2691662±756954	2604299±447061
CL(18:2_16:1_18:2_18:2)-H	1421.95	C79 H139 O17 P2	20.1688	9639852±3047490	8254695±2800208	7574429±2285806
CL(18:2_18:1_18:1_18:2)-H	1452	C81 H145 O17 P2	22.1158	7843600±2484066	7505583±1453912	7563587±960737
CL(18:2_18:1_18:2_20:1)-H	1480.03	C83 H149 O17 P2	22.9113	1287076±460223	1128658±109090	1234595±375061
CL(18:2_18:1_18:2_20:3)-H	1476	C83 H145 O17 P2	21.293	32565077±6919112	26563476±4284851	25322918±5625567
CL(18:2_18:1_18:2_20:4)-H	1473.98	C83 H143 O17 P2	21.2288	10639958±2319713	10095415±1606346	9445203±806062
CL(18:2_18:1_20:4_18:2)-H	1473.98	C83 H143 O17 P2	22.1162	4380404±1364040	4377591±790196	4424520±557235
CL(18:2_18:2_18:2_18:1)-H	1449.98	C81 H143 O17 P2	21.2308	48839496±11913537	44504827±6916689	41639421±4610837
CL(18:2_18:2_18:2_18:2)-H	1447.96	C81 H141 O17 P2	20.3325	255932576±31126803	217793013±48023052	195370421±26658693
CL(18:2_18:2_18:2_20:3)-H	1473.98	C83 H143 O17 P2	20.5759	14020388±2306240	12127715±2265765	12144277±1545848
CL(18:2_18:2_22:5_18:2)-H	1497.98	C85 H143 O17 P2	21.2954	15567602±2607000	13418793±2056456	12541690±2482323
CL(18:2_20:3_18:2_20:3)-H	1500	C85 H145 O17 P2	21.2975	7268078±1209394	6228320±976533	5569977±1199385
CL(18:3_18:2_18:2_18:2)-H	1445.95	C81 H139 O17 P2	19.5475	5190455±516581	4784244±745285	4195802±460841
CL(18:3_20:4_18:2_20:4)-H	1493.95	C85 H139 O17 P2	20.1124	2651109±275234	2564554±296053	2532489±326083
CL(20:2_16:0_18:2_18:1)-H	1454.01	C81 H147 O17 P2	22.8904	893326±263149	940621±148856	1076548±303380
CL(20:2_18:2_18:1_20:3)-H	1504.03	C85 H149 O17 P2	22.245	2193895±669765	1778344±564211	1895945±910589
CL(20:2_18:2_18:2_18:1)-H	1478.01	C83 H147 O17 P2	22.199	8578026±2069894	7575551±1088607	7737580±2268753
CL(20:2_18:2_22:5_18:2)-H	1526.01	C87 H147 O17 P2	22.2505	1186346±376268	952329±315542	1001435±466385
CL(20:5_18:2_16:1_18:2)-H	1443.93	C81 H137 O17 P2	20.1681	4323894±1347435	3828561±1284393	3465210±1105805
CL(20:5_18:2_18:1_18:2)-H	1471.96	C83 H141 O17 P2	21.2283	23146542±4953848	22212620±3266056	20801507±1960350
CL(20:5_18:2_18:2_18:2)-H	1469.95	C83 H139 O17 P2	20.331	72930397±3993022	73465620±9646764	66532084±3129401
CL(20:5_18:2_18:2_20:3)-H	1495.96	C85 H141 O17 P2	20.5804	6497854±960500	5735967±999943	5738202±686150
Cer(d18:0_16:0)+CH3COO	598.542	C36 H72 O5 N1	16.376	1046505±213374	1160803±302778	1494631±196593
Cer(d18:0_16:0)-H	538.52	C34 H68 O3 N1	16.3752	2267195±457287	2535802±696123	3238547±415477
Cer(d18:0_22:0)-H	622.614	C40 H80 O3 N1	21.2405	1180611±280943	1161387±442471	1539801±232004
Cer(d18:0_24:0)-H	650.646	C42 H84 O3 N1	22.805	1397983±381307	1349502±502565	1845243±249983
Cer(d18:1_16:0)+CH3COO	596.526	C36 H70 O5 N1	15.7816	13031881±2857989	14920684±4929167	17467496±3417609
Cer(d18:1_16:0)-H	536.505	C34 H66 O3 N1	15.7805	29632410±6418508	34758586±11565999	40722280±7746725
Cer(d18:1_18:0)+CH3COO	624.557	C38 H74 O5 N1	17.3316	1562631±334961	1685226±497637	1791662±278973
Cer(d18:1_18:0)-H	564.536	C36 H70 O3 N1	17.3296	3729239±790041	4102323±1226711	4325211±611155
Cer(d18:1_20:0)-H	592.567	C38 H74 O3 N1	18.9348	1588850±226249	1590933±294102	1730817±321680
Cer(d18:1_22:0)+CH3COO	680.62	C42 H82 O5 N1	20.5654	10190498±799566	8857327±1139393	9800730±1729450
Cer(d18:1_22:0)-H	620.599	C40 H78 O3 N1	20.5644	22861456±1570703	20307198±2506030	22300626±3476328
Cer(d18:1_23:0)+CH3COO	694.635	C43 H84 O5 N1	21.38	6539970±499212	6094062±367048	6007005±675072
Cer(d18:1_23:0)-H	634.614	C41 H80 O3 N1	21.3821	13209631±1014160	12202906±743854	12209107±1373460
Cer(d18:1_24:0)+CH3COO	708.651	C44 H86 O5 N1	22.1955	16089527±644320	14464000±1664577	16494399±1824167
Cer(d18:1_24:0)-H	648.63	C42 H82 O3 N1	22.1958	31128614±1498194	27783917±3483211	32053914±3247450
Cer(d18:1_24:1)+CH3COO	706.635	C44 H84 O5 N1	20.3988	10142572±1774709	9886212±1684998	9712151±617910
Cer(d18:1_24:1)-H	646.614	C42 H80 O3 N1	20.3986	19934609±3522705	19462698±3193372	19310249±1097198
Cer(d18:1_24:2)+CH3COO	704.62	C44 H82 O5 N1	18.9619	2045002±454584	2096060±585063	2016929±339628
Cer(d18:1_24:2)-H	644.599	C42 H78 O3 N1	18.9647	5115253±903273	5369268±1351320	5235078±877579
Cer(d18:1_25:0)-H	662.646	C43 H84 O3 N1	22.8998	1163853±96858	1186068±132568	1316879±158195
FA(14:0)	227.201		2.36768	1366811±151801	1516943±260100	1381786±198969
FA(14:1)	225.185		1.64062	207761±89296	247649±74962	166666±19675
FA(15:0)	241.217		3.08614	340953±24238	349009±42808	331417±58923
FA(15:4)	233.154		1.50194	234920±30742	222339±18566	264462±31874
FA(16:0)	255.232		4.11876	72347241±15246874	81023097±18692972	76499352±16692939
FA(16:1)	253.217		2.60514	6208170±3407681	7055767±3286580	4458223±816251
FA(16:2)	251.201		1.91317	210489±83062	231446±50878	181411±49932
FA(17:0)	269.248		5.54181	453861±44499	529607±66907	513370±104831
FA(18:0)	283.264		7.1108	73943729±16404316	76735224±13545264	81982499±22486765
FA(18:0)-D35-H	318.484		3.35	26636146±2645375	32654853±3043071	31502062±4283151
FA(18:1)	281.248		4.56174	68240809±27153514	78247549±34840557	54267632±18481503
FA(18:2)	279.232		2.99695	53661073±18751183	55258777±13327961	51010043±23491082
FA(19:0)	297.279		8.49516	207153±22920	199046±15715	209453±35726
FA(20:0)	311.295		9.6424	1803296±148396	1783709±97802	1980566±423318
FA(20:1)	309.279		7.4145	880493±263966	993715±277379	798847±290373
FA(20:2)	307.264		5.11423	1914590±564962	1953417±328607	1752028±587303
FA(20:3)	305.248		3.56329	4603366±1411284	4514275±764441	4053263±801762
FA(20:4)	303.232		2.70528	18946351±6204998	21087069±4000904	18485199±4702219
FA(20:5)	301.217		1.99631	980967±328424	964064±147311	779539±146557
FA(21:0)	325.311		10.2527	312899±27295	283295±35124	286316±46337
FA(22:0)	339.326		11.6685	1482069±192944	1213485±151614	1342780±308143
FA(22:1)	337.311		9.71255	407695±76293	415289±82062	396620±56310
FA(22:2)	335.295		7.91898	126758±27298	127747±20613	124417±35036
FA(22:3)	333.279		5.93356	179187±45674	205155±29139	152732±39045
FA(22:4)	331.264		4.29544	1999314±620899	2247631±425600	2000108±631723
FA(22:5)	329.248		2.99322	1613905±579810	1994376±438175	1516867±745973
FA(22:6)	327.232		2.29531	3072652±1282594	2593677±570705	2882145±694563
FA(23:0)	353.342		12.705	620295±117825	561052±50902	571177±74205
FA(24:0)	367.358		13.7052	2540992±295251	2307851±189574	2581641±361871
FA(24:1)	365.342		11.6543	903681±192660	736891±72416	780144±131178
FA(24:2)	363.326		10.0408	392044±84032	334789±57015	349361±82493
FA(24:4)	359.295		6.83986	154964±53493	245881±74197	166858±63279
GM3(d40:1)-H	1235.8	C63 H115 O21 N2	14.6396	1138169±271241	898130±404003	1011060±223867
GM3(d41:1)-H	1249.82	C64 H117 O21 N2	15.1673	567178±172842	454136±226078	471390±142863
GM3(d42:1)-H	1263.83	C65 H119 O21 N2	15.6624	800872±189196	716631±322180	769533±244420
LPC(16:0)+CH3COO	554.346	C26 H53 O9 N1 P1	2.62438	7792915±1221142	6535666±571045	6839207±777788
LPC(18:0)+CH3COO	582.378	C28 H57 O9 N1 P1	4.52713	12836125±2551337	10465963±431163	11107465±786404
LPC(18:2)+CH3COO	578.346	C28 H53 O9 N1 P1	1.85493	1558633±364098	1139938±178368	1083721±307900
LPC(20:4)+CH3COO	602.346	C30 H53 O9 N1 P1	1.77893	585301±214278	503148±133911	524717±175920
LPE(16:0)-H	452.278	C21 H43 O7 N1 P1	2.75789	5133663±1021896	3894486±316815	3499367±499083
LPE(18:0)-H	480.31	C23 H47 O7 N1 P1	4.79747	11404517±2318364	8891878±957845	9715803±348801
LPE(18:1)-H	478.294	C23 H45 O7 N1 P1	2.98318	654025±169858	563681±49663	507139±94596
LPE(18:2)-H	476.278	C23 H43 O7 N1 P1	1.95036	646351±141679	464092±96495	366528±78607
LPE(20:4)-H	500.278	C25 H43 O7 N1 P1	1.86938	856999±282027	754537±96106	678246±194061
LPI(18:0)-H	599.32	C27 H52 O12 N0 P1	2.61824	317171±81503	249637±55660	230902±59551
MLCL(18:2_18:2_18:2)-H	1185.74	C63 H111 O16 P2	14.6464	327200±80431	339813±99759	299404±58833
MLCL(18:2_18:2_18:2)-H*1	1185.74	C63 H111 O16 P2	14.813	2169000±410717	1958055±669189	1860449±188991
MLCL(20:5_18:2_18:2)-H	1207.72	C65 H109 O16 P2	14.8156	436171±102734	452601±171378	441313±44181
PC(16:0_16:0)+CH3COO	792.576	C42 H83 O10 N1 P1	15.4163	74834419±10029266	72891729±3935162	89849576±5358998
PC(16:0_16:1)+CH3COO	790.56	C42 H81 O10 N1 P1	14.02	32176087±8575432	23920575±6760532	26229675±7366488
PC(16:0_18:1)+CH3COO	818.592	C44 H85 O10 N1 P1	15.467	385917214±44693274	391356210±33542325	365145344±55745253
PC(16:0_18:3)+CH3COO	814.56	C44 H81 O10 N1 P1	13.4802	19191603±994732	16939387±1318954	18191202±3655354
PC(16:0_20:4)+CH3COO	840.576	C46 H83 O10 N1 P1	14.0235	195347321±35087363	215524689±18427725	237649459±29717152
PC(16:0_20:5)+CH3COO	838.56	C46 H81 O10 N1 P1	12.9693	13859261±755123	11899384±1126744	11505347±2328981
PC(16:0_22:4)+CH3COO	868.607	C48 H87 O10 N1 P1	15.0988	22119579±3885388	22881015±2557632	19312033±3278169
PC(16:0_22:5)+CH3COO	866.592	C48 H85 O10 N1 P1	14.5989	35177622±9792568	30834087±2929619	32196713±3368127
PC(16:0_22:6)+CH3COO	864.576	C48 H83 O10 N1 P1	13.584	49569560±15577374	45562293±7802389	60865796±9113152
PC(16:0e_16:0)+CH3COO	778.597	C42 H85 O9 N1 P1	16.4979	16859137±2194630	15395199±1116081	18926369±2049605
PC(16:0e_18:1)+CH3COO	804.612	C44 H87 O9 N1 P1	16.5122	6342000±924180	5794601±544928	8663461±1701390
PC(16:0e_18:2)+CH3COO	802.597	C44 H85 O9 N1 P1	15.3334	3623196±625559	3340202±338538	5489389±1638421
PC(16:0e_20:4)+CH3COO	826.597	C46 H85 O9 N1 P1	15.0232	10561023±1194505	10223068±850309	13534375±2230068
PC(18:0_16:0)+CH3COO	820.607	C44 H87 O10 N1 P1	16.9182	37366257±5215083	32538908±2607199	43474140±5355444
PC(18:0_18:1)+CH3COO	846.623	C46 H89 O10 N1 P1	16.9599	219850026±24474277	195347033±23237252	188046245±24214902
PC(18:0_20:2)+CH3COO	872.639	C48 H91 O10 N1 P1	17.1234	22500930±2239230	18315627±1529302	18516703±1231196
PC(18:0_20:3)+CH3COO	870.623	C48 H89 O10 N1 P1	16.1338	116572077±14303324	101933040±15410718	110359932±5426178
PC(18:0_20:4)+CH3COO	868.607	C48 H87 O10 N1 P1	15.4798	232993699±40553125	265809422±29817759	296536611±34666503
PC(18:0_22:4)+CH3COO	896.639	C50 H91 O10 N1 P1	16.5228	24127138±3107283	24406771±1424804	21850461±3108465
PC(18:0_22:5)+CH3COO	894.623	C50 H89 O10 N1 P1	15.5122	10276464±832621	12062230±1185301	11291665±1790623
PC(18:0_22:5)+CH3COO*1	894.623	C50 H89 O10 N1 P1	16.0303	14121068±8523008	13439620±2549982	13535771±2942482
PC(18:0_22:6)+CH3COO	892.607	C50 H87 O10 N1 P1	15.0811	33194766±8665277	28200549±4923270	35171698±2256681
PC(18:0e_20:4)+CH3COO	854.628	C48 H89 O9 N1 P1	16.4876	4453592±691001	4243651±297062	5503816±763072
PC(18:1_18:1)+CH3COO	844.607	C46 H87 O10 N1 P1	15.7364	537511688±26896184	567219243±37341992	572030343±26506275
PC(18:1_18:2)+CH3COO	842.592	C46 H85 O10 N1 P1	14.397	62544632±8461603	64006526±6836858	64605980±4991550
PC(18:1_20:4)+CH3COO	866.592	C48 H85 O10 N1 P1	14.0957	35954801±4732150	43013192±3212534	40223140±5255668
PC(18:1e_20:4)+CH3COO	852.612	C48 H87 O9 N1 P1	15.0359	5605986±428168	5490517±328210	7189234±1137586
PC(18:2_18:2)+CH3COO	840.576	C46 H83 O10 N1 P1	13.1589	50383377±9853866	45287517±8723484	38719647±4851042
PC(18:2_20:4)+CH3COO	864.576	C48 H83 O10 N1 P1	12.8672	20007839±3937886	19831433±4276339	17542103±2112916
PC(20:3_18:2)+CH3COO	866.592	C48 H85 O10 N1 P1	13.5694	15252048±3427770	13073035±1814448	14452724±364700
PC(34:2)+CH3COO	816.576	C44 H83 O10 N1 P1	14.2974	465798728±24591821	501059147±20614198	497694751±33945046
PE(16:0_16:0)-H	690.508	C37 H73 O8 N1 P1	15.6858	4831417±963288	3665243±258533	4780049±1178725
PE(16:0_16:1)-H	688.492	C37 H71 O8 N1 P1	14.3483	12379740±4183062	8133537±2137087	7971746±5022420
PE(16:0_18:1)-H	716.524	C39 H75 O8 N1 P1	15.7648	159540321±24155653	143194799±14782965	121418404±60411519
PE(16:0_18:2)-H	714.508	C39 H73 O8 N1 P1	14.6308	325827079±31372423	309023253±22956595	253135575±30420442
PE(16:0_18:3)-H	712.492	C39 H71 O8 N1 P1	13.7975	8233943±874932	6384837±693282	5749702±1791752
PE(16:0_18:3)-H*1	712.492	C39 H71 O8 N1 P1	13.5545	9258327±1584703	8515582±1637656	5833073±1637801
PE(16:0_20:3)-H	740.524	C41 H75 O8 N1 P1	14.9836	82318603±9718550	75489756±5993934	62381940±9235390
PE(16:0_20:4)-H	738.508	C41 H73 O8 N1 P1	14.3617	291637971±12464528	295903175±14292763	280992525±26798124
PE(16:0_20:5)-H	736.492	C41 H71 O8 N1 P1	13.3104	16819088±2184402	13853473±1479193	11292683±2914427
PE(16:0_22:4)-H	766.539	C43 H77 O8 N1 P1	15.3724	53087089±7706886	65696933±8421977	44027532±7678963
PE(16:0_22:6)-H	762.508	C43 H73 O8 N1 P1	13.9175	169812027±32883349	160554345±20265587	162516655±14943205
PE(16:0e_22:4)-H	752.56	C43 H79 O7 N1 P1	16.4836	3821791±403404	4149957±327031	5720888±1443691
PE(16:0e_22:5)-H	750.544	C43 H77 O7 N1 P1	15.3565	2260513±165967	2663592±473355	3115663±951810
PE(16:1_18:1)-H	714.508	C39 H73 O8 N1 P1	14.4469	325827079±31372423	309026099±22951057	253135575±30420442
PE(16:1_18:2)-H	712.492	C39 H71 O8 N1 P1	13.1891	4863206±1740391	4208075±826193	3218453±1142403
PE(16:1e_16:0)-H	674.513	C37 H73 O7 N1 P1	16.4813	2163057±431992	1914888±239075	2812622±225130
PE(16:1e_18:1)-H	700.529	C39 H75 O7 N1 P1	16.528	15515027±2790270	14784196±1617578	21217457±2854797
PE(16:1e_18:2)-H	698.513	C39 H73 O7 N1 P1	15.357	12959183±1142843	12102456±1592800	16409690±2910995
PE(16:1e_20:4)-H	722.513	C41 H73 O7 N1 P1	15.0615	74347880±7074575	69789259±7117591	93172143±14861725
PE(16:1e_20:5)-H	720.497	C41 H71 O7 N1 P1	14.0399	1918364±251440	1856913±288986	2462600±608971
PE(16:1e_22:3)-H	752.56	C43 H79 O7 N1 P1	16.7694	3970999±416678	3561132±117958	5450969±470629
PE(16:1e_22:4)-H	750.544	C43 H77 O7 N1 P1	16.0752	22546502±3297679	24725308±2103162	32289858±4932682
PE(16:1e_22:5)-H	748.529	C43 H75 O7 N1 P1	15.5819	10400574±1577397	10097329±375257	13442786±2909303
PE(16:1e_22:5)-H*1	748.529	C43 H75 O7 N1 P1	15.1002	25070577±1750437	24552550±2571762	33223265±7765993
PE(17:0_18:2)-H	728.524	C40 H75 O8 N1 P1	15.3484	4495768±571687	4874058±495159	4240232±271492
PE(17:0_20:4)-H	752.524	C42 H75 O8 N1 P1	15.0886	6563191±978650	7141924±441755	7347745±864533
PE(18:0_16:0)-H	718.539	C39 H77 O8 N1 P1	17.153	8100151±1153607	6551692±1407773	8003928±979863
PE(18:0_18:1)-H	744.555	C41 H79 O8 N1 P1	17.2143	177278660±18390243	159233124±12239822	141290822±35097078
PE(18:0_20:3)-H	768.555	C43 H79 O8 N1 P1	16.8507	24711583±4439127	19918119±3346955	19528211±6629949
PE(18:0_20:3)-H*1	768.555	C43 H79 O8 N1 P1	16.506	184951816±11739990	163874328±15886788	159921726±18962184
PE(18:0_20:4)-H	766.539	C43 H77 O8 N1 P1	15.7903	1047500156±40247592	1179054630±41557228	1214014115±42886941
PE(18:0_20:5)-H	764.524	C43 H75 O8 N1 P1	14.9112	161082905±34708869	149027647±12122324	132848517±10756408
PE(18:0_22:3)-H	796.586	C45 H83 O8 N1 P1	17.9189	2542965±507108	2521139±254764	2012253±551223
PE(18:0_22:4)-H	794.571	C45 H81 O8 N1 P1	16.768	94013376±10890067	103304137±12885650	90269481±9087249
PE(18:0_22:5)-H	792.555	C45 H79 O8 N1 P1	15.805	25366904±3192975	31713040±1710826	25174297±3075904
PE(18:0_22:5)-H*1	792.555	C45 H79 O8 N1 P1	16.311	77919747±36358586	72977315±12565701	65562217±12135944
PE(18:0_22:6)-H	790.539	C45 H77 O8 N1 P1	15.3607	112292370±24019064	105107333±23647910	107595439±20205686
PE(18:0e_16:0)-H	704.56	C39 H79 O7 N1 P1	18.2786	2018974±449037	1497894±64184	3085623±421728
PE(18:0e_16:0)-H*1	704.56	C39 H79 O7 N1 P1	16.5028	9055349±1101606	8567424±774845	10862784±1530223
PE(18:0e_18:1)-H	730.576	C41 H81 O7 N1 P1	18.3425	6269448±1422182	4044514±805147	8518104±1762172
PE(18:0e_18:2)-H	728.56	C41 H79 O7 N1 P1	15.3315	1611569±272076	1608678±161161	2451752±737709
PE(18:0e_18:2)-H*1	728.56	C41 H79 O7 N1 P1	17.0923	4339252±742070	3857417±398924	6875198±1910271
PE(18:0e_20:4)-H	752.56	C43 H79 O7 N1 P1	15.0208	3221399±397122	3135751±250422	4335345±653720
PE(18:0e_22:4)-H	780.591	C45 H83 O7 N1 P1	17.8321	10684885±1937533	10127907±296314	15914983±4226559
PE(18:1_18:1)-H	742.539	C41 H77 O8 N1 P1	15.9573	813533099±85616581	797500936±30787172	765898206±52802942
PE(18:1_18:2)-H	740.524	C41 H75 O8 N1 P1	14.7037	67982835±15170558	70516969±9444308	60032038±11052559
PE(18:1_20:4)-H	764.524	C43 H75 O8 N1 P1	14.4241	78452773±4104272	93054656±5791781	76892378±8909912
PE(18:1_22:6)-H	788.524	C45 H75 O8 N1 P1	13.9984	5262808±1266355	5667938±937227	5789437±1533516
PE(18:1e_16:0)-H	702.544	C39 H77 O7 N1 P1	18.0103	3354337±1081338	2677726±86804	4967372±854873
PE(18:1e_16:0)-H*1	702.544	C39 H77 O7 N1 P1	16.7846	3088573±531567	2451569±513758	4116604±359904
PE(18:1e_18:1)-H	728.56	C41 H79 O7 N1 P1	18.038	19995216±3840749	17140855±510106	28137473±5318876
PE(18:1e_18:2)-H	726.544	C41 H77 O7 N1 P1	16.8019	38620071±5603275	35514762±544109	51189228±12073567
PE(18:1e_20:1)-H	756.591	C43 H83 O7 N1 P1	19.5551	3128956±557333	2422116±219707	3820569±448329
PE(18:1e_20:4)-H	750.544	C43 H77 O7 N1 P1	16.4824	174044258±28027054	168933324±4900213	215639498±31266268
PE(18:1e_22:4)-H	778.576	C45 H81 O7 N1 P1	17.5256	71776210±12922113	72892186±2226822	96361675±21258963
PE(18:1e_22:5)-H	776.56	C45 H79 O7 N1 P1	17.0229	11491246±4317991	10488388±1321251	14169197±3828877
PE(18:1e_22:5)-H*1	776.56	C45 H79 O7 N1 P1	16.4889	27737367±3608968	27615021±1566216	40049936±10964226
PE(18:1e_22:6)-H	774.544	C45 H77 O7 N1 P1	16.0166	21652430±5018155	20271260±2110824	33757762±8551465
PE(18:2_18:2)-H	738.508	C41 H73 O8 N1 P1	22.2005	5927730±1078386	5465105±782979	5172102±1319050
PE(18:2_18:2)-H*1	738.508	C41 H73 O8 N1 P1	13.4945	24002046±7180642	23702654±5442487	18621064±2886756
PE(18:2_20:4)-H	762.508	C43 H73 O8 N1 P1	13.2133	20414674±2545028	21806127±5347557	20370502±1943351
PE(18:2_22:6)-H	786.508	C45 H73 O8 N1 P1	12.7672	3767854±601089	4225708±1145159	4272222±593310
PE(18:2e_18:1)-H	726.544	C41 H77 O7 N1 P1	16.6347	38620071±5603275	35514762±544109	51189228±12073567
PE(18:2e_18:2)-H	724.529	C41 H75 O7 N1 P1	15.4196	4983945±270409	5122119±464509	6220625±646700
PE(18:3_18:2)-H	736.492	C41 H71 O8 N1 P1	20.5793	5565083±738489	5046912±901567	4842784±813381
PE(19:0_18:2)-H	756.555	C42 H79 O8 N1 P1	16.7579	3216737±641905	3296088±213110	2745748±429152
PE(19:0_20:4)-H	780.555	C44 H79 O8 N1 P1	16.4771	2861657±545701	2764939±311218	2887209±291099
PE(20:0e_18:2)-H	756.591	C43 H83 O7 N1 P1	18.6206	2442983±463294	2019467±188049	2939823±733656
PE(20:1_18:1)-H	770.571	C43 H81 O8 N1 P1	17.1863	26557696±2658061	25227634±4099710	22109884±1161340
PE(20:1e_20:4)-H	778.576	C45 H81 O7 N1 P1	17.9659	12421245±1765439	10690065±1000945	11961714±925772
PG(16:0_18:1)-H	747.518	C40 H76 O10 N0 P1	12.7692	4793714±708433	4656096±724813	3954962±431345
PG(18:1_18:1)-H	773.534	C42 H78 O10 N0 P1	12.2563	885530±140165	684902±131137	695259±116740
PG(18:1_18:1)-H*1	773.534	C42 H78 O10 N0 P1	12.0835	13384708±2233573	12359908±1306719	11644484±1741441
PG(18:1_18:2)-H	771.518	C42 H76 O10 N0 P1	11.2498	421676±60153	381654±93397	351273±70064
PG(18:1_18:2)-H*1	771.518	C42 H76 O10 N0 P1	11.0892	5499654±932262	5875253±695688	5327644±1310818
PI(16:0_16:1)-H	807.503	C41 H76 O13 N0 P1	11.1462	2047138±294655	1582412±479456	1372026±502571
PI(16:0_18:1)-H	835.534	C43 H80 O13 N0 P1	12.5094	13263478±1363633	11160432±2770427	11833729±3160768
PI(16:0_18:2)-H	833.519	C43 H78 O13 N0 P1	11.4396	11654756±1571346	12269611±4504344	10623430±2958897
PI(16:0_20:3)-H	859.534	C45 H80 O13 N0 P1	11.7939	9434481±2105063	8816266±2072515	8286043±1195689
PI(16:0_20:4)-H	857.519	C45 H78 O13 N0 P1	11.2451	14748075±1039479	14529463±3188080	14324455±3514514
PI(16:0_22:4)-H	885.55	C47 H82 O13 N0 P1	12.1966	3494803±294585	3940160±1202991	3179610±649506
PI(18:0_18:1)-H	863.566	C45 H84 O13 N0 P1	13.817	7215755±1293844	5454234±961681	6494643±2815876
PI(18:0_18:2)-H	861.55	C45 H82 O13 N0 P1	12.8082	43745380±6230482	41121897±8631005	36509709±3177612
PI(18:0_20:2)-H	889.581	C47 H86 O13 N0 P1	13.9452	4271189±534389	3911713±805956	3556821±720479
PI(18:0_20:3)-H	887.566	C47 H84 O13 N0 P1	13.576	4694912±976127	3959808±967465	3329638±1252096
PI(18:0_20:3)-H*1	887.566	C47 H84 O13 N0 P1	13.1477	45364029±6731733	43668979±6454372	39936329±3505504
PI(18:0_20:4)-H	885.55	C47 H82 O13 N0 P1	12.6016	93045342±8483115	101884244±17044028	94897244±12371359
PI(18:0_20:5)-H	883.534	C47 H80 O13 N0 P1	11.719	1420239±136207	1271543±337839	1160023±97175
PI(18:0_22:4)-H	913.581	C49 H86 O13 N0 P1	13.5178	7742860±375126	8633239±2081855	7089171±1264325
PI(18:0_22:5)-H	911.566	C49 H84 O13 N0 P1	12.6326	2643496±157487	3209979±1263138	2315583±427852
PI(18:0_22:6)-H	909.55	C49 H82 O13 N0 P1	12.2316	1230841±247401	1222027±699245	1034962±169726
PI(18:1_18:2)-H	859.534	C45 H80 O13 N0 P1	11.5385	1735844±370753	1846089±430256	1557566±271669
PI(18:1_20:4)-H	883.534	C47 H80 O13 N0 P1	11.3285	3692081±441156	4131507±1003848	3402512±484139
PS(16:0_18:2)-H	758.498	C40 H73 O10 N1 P1	11.6608	3607641±646097	3364471±855430	2910879±430548
PS(16:0_20:4)-H	782.498	C42 H73 O10 N1 P1	11.4466	4882126±658978	4653213±1184965	4265756±877008
PS(16:0_22:6)-H	806.498	C44 H73 O10 N1 P1	11.0839	2871604±702986	2267280±912494	1703510±547500
PS(18:0_18:2)-H	786.529	C42 H77 O10 N1 P1	13.0759	34784708±7422582	31303876±4912271	30761728±2183493
PS(18:0_20:4)-H	810.529	C44 H77 O10 N1 P1	12.863	51268390±3486890	53075893±13022148	57852180±15434598
PS(18:0_22:5)-H	836.545	C46 H79 O10 N1 P1	12.8949	2843273±477984	3369836±1017271	2948854±800569
PS(18:0_22:5)-H*1	836.545	C46 H79 O10 N1 P1	13.3884	4518871±2030199	4456433±1809348	3519265±285675
PS(18:0_22:6)-H	834.529	C46 H77 O10 N1 P1	12.4781	6069694±1127604	5273181±2380998	4856559±1042690
SM(d34:1)+CH3COO	761.581	C41 H82 O8 N2 P1	13.8885	133584634±9225484	131232843±5221070	153920349±15984261
SM(d36:1)+CH3COO	789.613	C43 H86 O8 N2 P1	15.504	19080163±2188085	18756317±1280003	20323911±1388301
SM(d38:1)+CH3COO	817.644	C45 H90 O8 N2 P1	17.0539	10085042±1591797	8965263±878075	10588041±929543
SM(d40:1)+CH3COO	845.675	C47 H94 O8 N2 P1	19.5154	26522452±2759612	23482522±2084143	26743984±3001774
SM(d40:1)+CH3COO*1	845.675	C47 H94 O8 N2 P1	18.6598	79057874±5567830	67901988±4250246	76293520±7031136
SM(d41:1)+CH3COO	859.691	C48 H96 O8 N2 P1	19.5136	29351156±2501013	26576998±2536044	27422954±2561515
SM(d42:1)+CH3COO	873.707	C49 H98 O8 N2 P1	20.3695	43283997±2921977	37778590±2222159	44247645±4172238
SM(d42:2)+CH3COO	871.691	C49 H96 O8 N2 P1	18.4779	57717805±6043884	51054048±2738655	54139445±3334763
SM(d42:3)+CH3COO	869.675	C49 H94 O8 N2 P1	17.0835	20477538±3187248	18275229±627776	20186218±2196178
SM(t40:1)+CH3COO	861.67	C47 H94 O9 N2 P1	18.0145	3415764±889749	3363786±1199222	2524743±1248290
SM(t42:1)+CH3COO	889.702	C49 H98 O9 N2 P1	19.6272	1662122±427529	1649455±513350	1333535±524350
