# Supplementary material for: Dominant changes in the breast muscle lipid profiles of broiler chickens with wooden breast syndrome revealed by lipidomics analyses
Source: J Anim Sci Biotechnol. 2022 Aug 5;13:93. doi: 10.1186/s40104-022-00743-x (PMC9354336; doi:10.1186/s40104-022-00743-x)
Supplement: Supplementary file 5 — Additional file 5. Lipid molecules with significant different relative abundance in the liver of WB and WB + WS groups compare to the controls. [file 40104_2022_743_MOESM5_ESM.xlsx]

## Sheet: WB 
Lipid molecules with significant different relative abundance in the WB fillets compare with the control group
LipidIon	CalcMz	IonFormula	Rt	Control	WB
Co(Q10)+H	863.691	C59 H91 O4	23.0243	17585674±1570373	14638094±1524646
Hex2Cer(d18:1_22:0)+H	946.719	C52 H100 O13 N1	17.2555	313946±27353	223604±64497
Hex2Cer(d18:1_24:0)+H	974.75	C54 H104 O13 N1	18.6688	324130±32871	233806±62585
PE(16:0_22:5)+H	766.538	C43 H77 O8 N1 P1	13.7552	19292269±3411479	24782746±3058433
PE(18:0_22:5)+H	794.569	C45 H81 O8 N1 P1	15.081	7888188±589099	9462287±264846
SM(t37:1)+H	761.617	C42 H86 O7 N2 P1	13.131	1629704±417345	976559±174214
TG(16:1_18:1_18:2)+NH4	872.77	C55 H102 O6 N1	23.6417	225570735±31528120	281247736±23467351
TG(16:1_18:2_18:2)+NH4	870.755	C55 H100 O6 N1	23.4112	94748344±12417621	121408030±15176867
TG(18:0_18:0_20:3)+NH4	930.848	C59 H112 O6 N1	24.1504	6217419±566669	7991352±1375291
TG(18:1_17:1_18:1)+NH4	888.801	C56 H106 O6 N1	23.9279	4647510±349243	6614212±1316250
TG(18:1_17:1_18:2)+NH4	886.786	C56 H104 O6 N1	23.7424	3193305±453948	4743296±895613
TG(18:1_18:1_18:1)+NH4	902.817	C57 H108 O6 N1	24.0094	94030388±12248052	141835184±13155114
TG(18:1_18:1_18:2)+NH4	900.801	C57 H106 O6 N1	23.8456	100506371±6747202	146663259±22178928
TG(18:1_18:2_18:2)+NH4	898.786	C57 H104 O6 N1	23.6442	122989476±13670878	159391002±12144057
TG(18:1_18:2_20:3)+NH4	924.801	C59 H106 O6 N1	23.755	28770010±7343988	41478302±8291906
FA(18:0)-D35-H	318.484		3.35	26636146±2645375	32654853±3043071
PC(16:0_18:3)+CH3COO	814.56	C44 H81 O10 N1 P1	13.4802	19191603±994732	16939387±1318954
PC(16:0_20:5)+CH3COO	838.56	C46 H81 O10 N1 P1	12.9693	13859261±755123	11899384±1126744
PC(18:0_20:2)+CH3COO	872.639	C48 H91 O10 N1 P1	17.1234	22500930±2239230	18315627±1529302
PC(18:0_22:5)+CH3COO	894.623	C50 H89 O10 N1 P1	15.5122	10276464±832621	12062230±1185301
PC(18:1_20:4)+CH3COO	866.592	C48 H85 O10 N1 P1	14.0957	35954801±4732150	43013192±3212534
PE(16:0_18:3)-H	712.492	C39 H71 O8 N1 P1	13.7975	8233943±874932	6384837±693282
PE(18:0_20:4)-H	766.539	C43 H77 O8 N1 P1	15.7903	1047500156±40247592	1179054630±41557228
PE(18:0_22:5)-H	792.555	C45 H79 O8 N1 P1	15.805	25366904±3192975	31713040±1710826
PE(18:0e_18:1)-H	730.576	C41 H81 O7 N1 P1	18.3425	6269448±1422182	4044514±805147
PE(18:1_20:4)-H	764.524	C43 H75 O8 N1 P1	14.4241	78452773±4104272	93054656±5791781
PE(18:1e_20:1)-H	756.591	C43 H83 O7 N1 P1	19.5551	3128956±557333	2422116±219707
SM(d40:1)+CH3COO*1	845.675	C47 H94 O8 N2 P1	18.6598	79057874±5567830	67901988±4250246
SM(d42:1)+CH3COO	873.707	C49 H98 O8 N2 P1	20.3695	43283997±2921977	37778590±2222159

## Sheet: WB+WS
Lipid molecules with significant different relative abundance in the WB+WS fillets compare with the control group
LipidIon	CalcMz	IonFormula	Rt	Control	WB			The number of increased and decreased lipid molecules in the liver of the WB and WB+WS group
Cer(d18:0_16:0)+H	540.535	C34 H70 O3 N1	15.6147	1429443±350110	2007714±174970			Liver	TG	PC	PE	SM	Hex1Cer	Co	FA	Cer	CL	PI	LPE	PS		Total
Cer(d18:0_22:0)+H	624.629	C40 H82 O3 N1	20.2132	654214±150782	854710±104076			Lipids						(Q10)							PG
Cer(d18:0_24:0)+H	652.66	C42 H86 O3 N1	21.777	715570±154127	965350±92141			WB
Cer(d18:1_16:0)+H	538.519	C34 H68 O3 N1	15.0656	9566634±2889590	13809702±2093102			Number	9	5	8	3	2	1	1	-	-	-	-	-	-	29
Hex1Cer(t18:0_22:0)+H	802.677	C46 H92 O9 N1	17.3292	230712±38168	182606±24202			Up	9	2	5	0	-	-	1	-	-	-	-	-	-	17
Hex1Cer(t18:0_24:0)+H	830.708	C48 H96 O9 N1	18.7869	264228±58101	182249±25089			Down	-	3	3	3	2	1	-	-	-	-	-	-	-	12
PE(16:0p_22:4)+H	752.559	C43 H79 O7 N1 P1	15.3252	7498798±1401869	10304447±1451105			WB+WS
PE(18:0p_18:2)+H	728.559	C41 H79 O7 N1 P1	15.9738	9138902±1659562	12302752±2464157			Number	2	8	31	1	2	-	-	7	3	3	2	1	1	61
PE(18:0p_22:6)+H	776.559	C45 H79 O7 N1 P1	15.2918	5456636±1580608	8352740±1891062			Up	2	6	22	1	-	-	-	7	-	-	-	-	1	39
PE(34:2)+H	716.522	C39 H75 O8 N1 P1	13.8446	98138749±10636370	72957196±12266746			Down	-	2	9	-	2	-	-	-	3	2	2	1	-	22
TG(18:1_18:2_18:2)+NH4	898.786	C57 H104 O6 N1	23.6442	122989476±13670878	154782775±13072104
TG(18:1_18:2_18:3)+NH4	896.77	C57 H102 O6 N1	23.405	133827532±19624291	161811128±13249168
CL(18:2_18:2_18:2_18:2)-H	1447.96	C81 H141 O17 P2	20.3325	255932576±31126803	195370421±26658693
CL(18:3_18:2_18:2_18:2)-H	1445.95	C81 H139 O17 P2	19.5475	5190455±516581	4195802±460841
CL(20:5_18:2_18:2_18:2)-H	1469.95	C83 H139 O17 P2	20.331	72930397±3993022	66532084±3129401
Cer(d18:0_16:0)+CH3COO	598.542	C36 H72 O5 N1	16.376	1046505±213374	1494631±196593
Cer(d18:0_16:0)-H	538.52	C34 H68 O3 N1	16.3752	2267195±457287	3238547±415477
Cer(d18:1_16:0)-H	536.505	C34 H66 O3 N1	15.7805	29632410±6418508	40722280±7746725
LPE(16:0)-H	452.278	C21 H43 O7 N1 P1	2.75789	5133663±1021896	3499367±499083
LPE(18:2)-H	476.278	C23 H43 O7 N1 P1	1.95036	646351±141679	366528±78607
PC(16:0_16:0)+CH3COO	792.576	C42 H83 O10 N1 P1	15.4163	74834419±10029266	89849576±5358998
PC(16:0e_18:1)+CH3COO	804.612	C44 H87 O9 N1 P1	16.5122	6342000±924180	8663461±1701390
PC(16:0e_18:2)+CH3COO	802.597	C44 H85 O9 N1 P1	15.3334	3623196±625559	5489389±1638421
PC(16:0e_20:4)+CH3COO	826.597	C46 H85 O9 N1 P1	15.0232	10561023±1194505	13534375±2230068
PC(18:0_20:2)+CH3COO	872.639	C48 H91 O10 N1 P1	17.1234	22500930±2239230	18516703±1231196
PC(18:0_20:4)+CH3COO	868.607	C48 H87 O10 N1 P1	15.4798	232993699±40553125	296536611±34666503
PC(18:1e_20:4)+CH3COO	852.612	C48 H87 O9 N1 P1	15.0359	5605986±428168	7189234±1137586
PC(18:2_18:2)+CH3COO	840.576	C46 H83 O10 N1 P1	13.1589	50383377±9853866	38719647±4851042
PE(16:0_18:2)-H	714.508	C39 H73 O8 N1 P1	14.6308	325827079±31372423	253135575±30420442
PE(16:0_18:3)-H	712.492	C39 H71 O8 N1 P1	13.7975	8233943±874932	5749702±1791752
PE(16:0_18:3)-H*1	712.492	C39 H71 O8 N1 P1	13.5545	9258327±1584703	5833073±1637801
PE(16:0_20:3)-H	740.524	C41 H75 O8 N1 P1	14.9836	82318603±9718550	62381940±9235390
PE(16:0_20:5)-H	736.492	C41 H71 O8 N1 P1	13.3104	16819088±2184402	11292683±2914427
PE(16:0e_22:4)-H	752.56	C43 H79 O7 N1 P1	16.4836	3821791±403404	5720888±1443691
PE(16:1_18:1)-H	714.508	C39 H73 O8 N1 P1	14.4469	325827079±31372423	253135575±30420442
PE(16:1e_16:0)-H	674.513	C37 H73 O7 N1 P1	16.4813	2163057±431992	2812622±225130
PE(16:1e_18:1)-H	700.529	C39 H75 O7 N1 P1	16.528	15515027±2790270	21217457±2854797
PE(16:1e_18:2)-H	698.513	C39 H73 O7 N1 P1	15.357	12959183±1142843	16409690±2910995
PE(16:1e_20:4)-H	722.513	C41 H73 O7 N1 P1	15.0615	74347880±7074575	93172143±14861725
PE(16:1e_22:3)-H	752.56	C43 H79 O7 N1 P1	16.7694	3970999±416678	5450969±470629
PE(16:1e_22:4)-H	750.544	C43 H77 O7 N1 P1	16.0752	22546502±3297679	32289858±4932682
PE(18:0_20:3)-H*1	768.555	C43 H79 O8 N1 P1	16.506	184951816±11739990	159921726±18962184
PE(18:0_20:4)-H	766.539	C43 H77 O8 N1 P1	15.7903	1047500156±40247592	1214014115±42886941
PE(18:0e_16:0)-H	704.56	C39 H79 O7 N1 P1	18.2786	2018974±449037	3085623±421728
PE(18:0e_18:2)-H	728.56	C41 H79 O7 N1 P1	15.3315	1611569±272076	2451752±737709
PE(18:0e_18:2)-H*1	728.56	C41 H79 O7 N1 P1	17.0923	4339252±742070	6875198±1910271
PE(18:0e_20:4)-H	752.56	C43 H79 O7 N1 P1	15.0208	3221399±397122	4335345±653720
PE(18:0e_22:4)-H	780.591	C45 H83 O7 N1 P1	17.8321	10684885±1937533	15914983±4226559
PE(18:1e_16:0)-H	702.544	C39 H77 O7 N1 P1	18.0103	3354337±1081338	4967372±854873
PE(18:1e_16:0)-H*1	702.544	C39 H77 O7 N1 P1	16.7846	3088573±531567	4116604±359904
PE(18:1e_18:1)-H	728.56	C41 H79 O7 N1 P1	18.038	19995216±3840749	28137473±5318876
PE(18:1e_22:5)-H*1	776.56	C45 H79 O7 N1 P1	16.4889	27737367±3608968	40049936±10964226
PE(18:1e_22:6)-H	774.544	C45 H77 O7 N1 P1	16.0166	21652430±5018155	33757762±8551465
PE(18:2e_18:2)-H	724.529	C41 H75 O7 N1 P1	15.4196	4983945±270409	6220625±646700
PE(20:1_18:1)-H	770.571	C43 H81 O8 N1 P1	17.1863	26557696±2658061	22109884±1161340
PG(18:1_18:1)-H	773.534	C42 H78 O10 N0 P1	12.2563	885530±140165	695259±116740
PI(16:0_16:1)-H	807.503	C41 H76 O13 N0 P1	11.1462	2047138±294655	1372026±502571
PI(18:0_18:2)-H	861.55	C45 H82 O13 N0 P1	12.8082	43745380±6230482	36509709±3177612
PI(18:0_20:5)-H	883.534	C47 H80 O13 N0 P1	11.719	1420239±136207	1160023±97175
PS(16:0_22:6)-H	806.498	C44 H73 O10 N1 P1	11.0839	2871604±702986	1703510±547500
SM(d34:1)+CH3COO	761.581	C41 H82 O8 N2 P1	13.8885	133584634±9225484	153920349±15984261
