# Supplementary material for: Dominant changes in the breast muscle lipid profiles of broiler chickens with wooden breast syndrome revealed by lipidomics analyses
Source: J Anim Sci Biotechnol. 2022 Aug 5;13:93. doi: 10.1186/s40104-022-00743-x (PMC9354336; doi:10.1186/s40104-022-00743-x)
Supplement: Supplementary file 6 — Additional file 6. The peak areas of all the lipid molecules identified in the serum of control and affected groups. [file 40104_2022_743_MOESM6_ESM.xlsx]

## Sheet: postive-mode
The peak area of the lipid molecules identified in the breast of control and affected groups from the positive mode
LipidIon	CalcMz	IonFormula	Rt	Control	WB	WB+WS
AcHexSiE(16:0)+NH4	832.702	C51 H94 O7 N1	21.5758	85108±12975	89202±17195	105083±18546
AcHexSiE(18:0)+NH4	860.734	C53 H98 O7 N1	22.9592	144392±21672	136671±23018	169654±39803
Cer(d18:0_16:0)+H	540.535	C34 H70 O3 N1	15.972	579631±117661	708384±87277	1021919±156981
Cer(d18:0_22:0)+H	624.629	C40 H82 O3 N1	20.6846	1691506±792594	1685840±554935	3211504±713764
Cer(d18:0_23:0)+H	638.645	C41 H84 O3 N1	21.4835	1273757±660885	1319430±498682	2432704±561638
Cer(d18:0_24:0)+H	652.66	C42 H86 O3 N1	22.2797	1824867±785975	1905856±549117	3474291±758695
Cer(d18:0_24:1)+H	650.645	C42 H84 O3 N1	20.5237	994104±472824	1031000±411554	1917385±350758
Cer(d18:1_22:0)+H	622.613	C40 H80 O3 N1	20.0249	8754011±750289	7884918±1838485	10196368±1145835
Cer(d18:1_22:1)+H	620.598	C40 H78 O3 N1	17.9869	3100300±1310309	3240437±552754	3339832±537901
Cer(d18:1_22:1)+H	620.598	C40 H78 O3 N1	19.2766	3028147±228506	2878493±138181	3030617±309821
Cer(d18:1_23:0)+H	636.629	C41 H82 O3 N1	20.8224	7641381±728835	7009915±1795428	8741521±1059723
Cer(d18:1_23:1)+H	634.613	C41 H80 O3 N1	18.7275	2367128±278490	2431031±124971	2395479±296585
Cer(d18:1_24:0)+H	650.645	C42 H84 O3 N1	21.6194	13978270±745154	13148035±3697094	15457272±1156577
Cer(d18:1_24:0+O)+H	666.639	C42 H84 O4 N1	19.1077	589974±91535	622497±183434	576493±55791
Cer(d18:1_24:0+O)+H	666.639	C42 H84 O4 N1	20.8472	1242994±508150	1370245±294444	1338802±245259
Cer(d18:1_24:1)+H	648.629	C42 H82 O3 N1	20.8459	3372714±1327681	3748057±723619	3676103±629919
Cer(d18:1_24:1)+H	648.629	C42 H82 O3 N1	19.4789	4738238±208092	4863393±206293	4957741±759350
Cer(d18:1_24:1)+H	648.629	C42 H82 O3 N1	19.8602	8723206±1227307	8678063±1156015	9769621±1255631
Cer(d18:1_24:2)+H	646.613	C42 H80 O3 N1	17.839	700702±61701	747485±75103	718920±138339
Cer(d18:1_24:2)+H	646.613	C42 H80 O3 N1	18.4647	3133867±681551	3114532±476576	3568164±579801
Cer(m18:1_16:0)+H	522.524	C34 H68 O2 N1	15.9742	119098±23808	155079±18652	222839±40721
Cer(m18:1_22:0)+H	606.618	C40 H80 O2 N1	20.6838	249324±122179	242933±81950	475235±109584
Cer(m18:1_23:0)+H	620.634	C41 H82 O2 N1	21.4852	176678±97424	179647±65937	333618±80086
Cer(m18:1_24:0)+H	634.65	C42 H84 O2 N1	22.2766	228681±104778	242760±75415	462617±103549
Cer(m18:1_24:1)+H	632.634	C42 H82 O2 N1	20.5232	135092±67555	140860±45851	256568±47861
Cer(t18:0_22:0)+H	640.624	C40 H82 O4 N1	19.2483	1440190±139359	1494683±526932	1423823±143320
Cer(t18:0_22:0+O)+H	656.619	C40 H82 O5 N1	17.45	574244±14654	482028±94869	498057±55794
Cer(t18:0_23:0)+H	654.639	C41 H84 O4 N1	20.0428	1125033±143119	1149193±426705	1094928±107135
Cer(t18:0_24:0)+H	668.655	C42 H86 O4 N1	20.8393	1623989±178039	1780750±684280	1656001±142487
ChE(16:0)+NH4	642.618	C43 H80 O2 N1	24.6934	1059457±208792	1085655±247224	952126±108327
ChE(18:0)+NH4	670.65	C45 H84 O2 N1	24.8775	1638995±288337	1714387±287660	1543502±189100
ChE(18:1)+NH4	668.634	C45 H82 O2 N1	24.5367	7668582±917877	8283046±1742695	7008920±1419228
ChE(18:2)+NH4	666.618	C45 H80 O2 N1	24.7979	31738735±4226722	32829732±8293747	28864449±5860968
ChE(18:2)+NH4	666.618	C45 H80 O2 N1	24.3871	31738735±4226722	32829732±8293747	28864449±5860968
ChE(20:3)+NH4	692.634	C47 H82 O2 N1	24.4779	3656520±530196	3793932±690183	3249197±815262
ChE(20:4)+NH4	690.618	C47 H80 O2 N1	24.2945	17488911±4737635	19926000±7372170	15821106±5790213
ChE(20:5)+NH4	688.603	C47 H78 O2 N1	23.9893	7776288±2310243	9234166±2768489	6930623±2330499
ChE(22:5)+NH4	716.634	C49 H82 O2 N1	24.35	3128519±920557	3433833±1571697	2468123±879471
ChE(22:6)+NH4	714.618	C49 H80 O2 N1	24.1154	23309086±7155756	24021891±10043260	18592738±2828199
CmE(18:2)+NH4	680.634	C46 H82 O2 N1	24.5161	2038809±286298	1804157±375602	1682824±410056
CmE(20:4)+NH4	704.634	C48 H82 O2 N1	24.3557	305076±71502	280168±75504	247915±97540
Co(Q10)+H	863.691	C59 H91 O4	23.3659	3136026±897017	2833835±486430	3447598±896972
DG(16:0_18:1)+NH4	612.556	C37 H74 O5 N1	17.8634	1196073±184960	1321770±224698	1126853±271206
DG(16:0_18:2)+NH4	610.541	C37 H72 O5 N1	16.6332	1964766±252635	1950380±363464	1944381±521853
DG(18:0_18:1)+NH4	640.587	C39 H78 O5 N1	19.4214	752055±85798	867595±160478	641417±93107
DG(18:0_18:2)+NH4	638.572	C39 H76 O5 N1	18.1366	3583438±354314	4014307±522908	3482222±641013
DG(18:1_18:1)+NH4	638.572	C39 H76 O5 N1	17.9157	2081457±329608	2451550±466258	2042970±407228
DG(18:1_18:2)+NH4	636.556	C39 H74 O5 N1	16.6926	5981200±1122200	5595251±755197	5332279±1387456
DG(18:2_18:2)+NH4	634.541	C39 H72 O5 N1	15.5428	2693522±746036	2501150±485582	2546513±761387
GM3(d34:1)+H	1153.72	C57 H105 O21 N2	10.4725	242451±33731	244418±28531	261202±35242
GM3(d40:1)+H	1237.81	C63 H117 O21 N2	14.2741	363771±58596	302484±57094	371674±54810
GM3(d41:1)+H	1251.83	C64 H119 O21 N2	14.8047	158395±26149	159266±40789	191860±29543
GM3(d42:1)+H	1265.85	C65 H121 O21 N2	15.2915	209239±56290	182305±30220	189778±75445
GM3(d42:2)+H	1263.83	C65 H119 O21 N2	14.1712	188945±37071	175681±23982	183848±25872
Hex1Cer(d18:1_22:0)+H	784.666	C46 H90 O8 N1	18.3858	2058831±622878	1664901±472115	2019868±623115
Hex1Cer(d18:1_22:0+O)+H	800.661	C46 H90 O9 N1	17.9846	8289124±510422	7959877±306266	8312845±734175
Hex1Cer(d18:1_22:1)+H	782.65	C46 H88 O8 N1	17.9861	10290660±861399	9838133±430363	10244884±1151060
Hex1Cer(d18:1_23:0)+H	798.682	C47 H92 O8 N1	19.1315	1380953±504247	1111535±374661	1366473±380740
Hex1Cer(d18:1_23:0+O)+H	814.677	C47 H92 O9 N1	18.7286	6898533±690777	7079099±442103	6866482±839090
Hex1Cer(d18:1_23:1)+H	796.666	C47 H90 O8 N1	18.7283	8280206±849031	8483189±498680	8359145±1018069
Hex1Cer(d18:1_24:0)+H	812.697	C48 H94 O8 N1	19.891	3000755±771955	2661335±941452	3007818±1028656
Hex1Cer(d18:1_24:0+O)+H	828.692	C48 H94 O9 N1	19.4797	13448030±619512	13764291±659583	13957198±1947163
Hex1Cer(d18:1_24:1)+H	810.682	C48 H92 O8 N1	19.4794	16441198±751461	16889261±770102	17081617±2399369
Hex2Cer(d18:1_22:0)+H	946.719	C52 H100 O13 N1	17.6798	311325±42016	261563±45957	274708±37895
Hex2Cer(d18:1_24:0)+H	974.75	C54 H104 O13 N1	19.13	322346±36011	300063±37743	321421±62217
Hex2Cer(d18:1_24:1)+H	972.735	C54 H102 O13 N1	17.5313	255082±32770	237401±43097	230665±41956
LPC(16:0)+H	496.34	C24 H51 O7 N1 P1	2.48959	113850546±12522550	117912034±10536449	114683423±13682244
LPC(18:0)+H	524.371	C26 H55 O7 N1 P1	4.19532	94673351±14358968	83635989±19292324	102933917±29387020
LPC(18:1)+H	522.355	C26 H53 O7 N1 P1	2.67282	24390222±3267352	25454267±4325619	27059200±4421895
LPC(18:2)+H	520.34	C26 H51 O7 N1 P1	1.60889	6610258±2084152	6792294±2617174	7144939±1998922
LPC(18:2)+H	520.34	C26 H51 O7 N1 P1	1.91539	16353470±2050960	17266897±3543431	19158290±3183772
LPC(20:4)+H	544.34	C28 H51 O7 N1 P1	1.53161	8986472±1081355	9005851±1587518	9009826±1948826
LPC(20:4)+H	544.34	C28 H51 O7 N1 P1	1.816	21426380±2418540	20331826±2345221	21676724±2160107
PC(11:0_21:1)+H	732.554	C40 H79 O8 N1 P1	13.6244	13189641±2526993	13602453±2340501	13334517±2580503
PC(14:1_21:1)+H	772.585	C43 H83 O8 N1 P1	14.6864	11733167±1728710	11678817±2234653	13803593±2083888
PC(16:0_22:6)+H	806.569	C46 H81 O8 N1 P1	14.0179	10375478±1068898	10688937±1219824	11595574±459568
PC(16:0_22:6)+H	806.569	C46 H81 O8 N1 P1	14.3113	14262578±1588648	14527041±2629306	15397762±1447542
PC(16:1e_18:2)+H	742.575	C42 H81 O7 N1 P1	16.0725	5704029±634914	5787617±270954	5096680±506209
PC(17:1_20:3)+H	796.585	C45 H83 O8 N1 P1	14.3995	9781852±2012097	9656125±1219572	10394244±899123
PC(18:0_18:3)+H	784.585	C44 H83 O8 N1 P1	16.4701	8094006±514863	7499341±685311	7583025±411805
PC(18:0_20:5)+H	808.585	C46 H83 O8 N1 P1	15.336	113329212±9321813	112428199±9696125	113458584±10224557
PC(18:0_22:4)+H	838.632	C48 H89 O8 N1 P1	16.0873	93682377±5761553	95409386±6803906	95305229±10384676
PC(18:0_22:5)+H	836.616	C48 H87 O8 N1 P1	16.6864	6285192±353478	6059675±664033	5883560±719422
PC(18:0_22:5)+H	836.616	C48 H87 O8 N1 P1	15.6249	58455020±14422481	53747499±15755879	52685514±11668034
PC(18:1_22:6)+H	832.585	C48 H83 O8 N1 P1	14.7094	6209022±319145	6869320±652465	5761328±1843982
PC(18:1_22:6)+H	832.585	C48 H83 O8 N1 P1	15.0867	109252268±14820328	110569492±20443640	99601043±13870685
PC(18:2e_20:2)+H	796.621	C46 H87 O7 N1 P1	15.6362	19390687±2438672	19302324±863973	17777267±3535683
PC(18:2e_22:5)+H	818.606	C48 H85 O7 N1 P1	16.0434	6720965±401474	6373697±1052065	5855655±465047
PC(18:3_18:2)+H	780.554	C44 H79 O8 N1 P1	13.8998	48677984±4539584	49840744±2549034	48357519±2808007
PC(18:3e_18:1)+H	768.59	C44 H83 O7 N1 P1	14.6408	71069022±3612929	69383338±5840133	65157053±8444876
PC(18:4_20:3)+H	804.554	C46 H79 O8 N1 P1	13.6249	34791840±2514048	35740171±4951925	32361649±3500508
PC(19:1_20:3)+H	824.616	C47 H87 O8 N1 P1	15.798	6331219±2065242	5668007±650037	6392647±1181287
PC(20:3_20:3)+H	834.601	C48 H85 O8 N1 P1	15.7304	27616988±2639420	27658849±3925123	26749403±3621908
PC(20:4e_18:0)+H	796.621	C46 H87 O7 N1 P1	16.0527	37935283±2079761	35418822±3773282	34169586±2870639
PC(20:5_18:2)+H	804.554	C46 H79 O8 N1 P1	12.8015	9786395±1306894	10311866±2609366	11640998±2029638
PC(20:5_22:3)+H	858.601	C50 H85 O8 N1 P1	15.6139	8657247±2127134	8134504±3010064	7018603±1535819
PC(26:1_14:1)+H	842.663	C48 H93 O8 N1 P1	18.3532	3830684±169473	3776518±446796	4036254±685919
PC(27:1_11:3)+H	810.601	C46 H85 O8 N1 P1	16.5186	43362229±5622181	43757697±1666260	43242326±7027751
PC(32:0)+H	734.569	C40 H81 O8 N1 P1	15.0213	76611955±8121988	76034691±4581843	74626814±9937645
PC(32:0e)+H	720.59	C40 H83 O7 N1 P1	16.0729	31459735±4541518	31287213±1072822	28856014±3788473
PC(34:0)+H	762.601	C42 H85 O8 N1 P1	16.4799	58118206±5000304	54602683±1474286	57667556±1493430
PC(34:0e)+H	748.621	C42 H87 O7 N1 P1	17.6803	4061790±427969	3872866±122816	3932905±466854
PC(34:1)+H	760.585	C42 H83 O8 N1 P1	15.0736	299086184±59066174	322485254±17957011	298995731±47517152
PC(34:1e)+H	746.606	C42 H85 O7 N1 P1	16.0969	28479302±2970118	28915049±1446939	27356059±3533813
PC(34:2)+H	758.569	C42 H81 O8 N1 P1	13.9066	671291132±74365826	689874397±33994543	719178015±33774672
PC(34:2e)+H	744.59	C42 H83 O7 N1 P1	15.8092	7359776±1837742	8160086±513819	6864062±917523
PC(34:2e)+H	744.59	C42 H83 O7 N1 P1	14.9469	18734454±2134354	20252094±1028761	19139837±1087413
PC(34:3)+H	756.554	C42 H79 O8 N1 P1	12.8209	6539819±1900807	6943183±1711759	7663687±997881
PC(34:3)+H	756.554	C42 H79 O8 N1 P1	13.092	11992838±2603789	14026168±3629511	17006059±4734324
PC(34:3)+H	756.554	C42 H79 O8 N1 P1	12.4549	17083476±5490155	18809738±5073200	20410492±4127719
PC(35:1)+H	774.601	C43 H85 O8 N1 P1	15.8219	4118379±783040	4144611±370541	4286499±440135
PC(36:0)+H	790.632	C44 H89 O8 N1 P1	18.0546	15941253±2523654	14391135±1351078	15673895±2080699
PC(36:1)+H	788.616	C44 H87 O8 N1 P1	16.5213	275514186±47424620	279842572±29506439	279100029±37521024
PC(36:2)+H	786.601	C44 H85 O8 N1 P1	15.3534	1099574078±48342246	1069879305±72195403	1169954503±67444377
PC(36:2e)+H	772.621	C44 H87 O7 N1 P1	16.3971	6905298±811242	6912244±374526	6882285±718485
PC(36:3)+H	784.585	C44 H83 O8 N1 P1	14.2928	27706954±7369846	30893722±10349477	27897644±2889928
PC(36:3)+H	784.585	C44 H83 O8 N1 P1	13.9949	123329582±14120139	128670788±22346840	151458990±14299120
PC(36:4)+H	782.569	C44 H81 O8 N1 P1	15.0853	21177720±4201438	23545133±1947941	20292026±5346586
PC(36:4)+H	782.569	C44 H81 O8 N1 P1	12.7651	49483939±8713831	56829088±18355690	66055300±16716319
PC(36:4)+H	782.569	C44 H81 O8 N1 P1	13.6204	642531947±40076359	642282106±16615614	623050103±64487376
PC(36:5)+H	780.554	C44 H79 O8 N1 P1	12.1998	9271733±2163076	10211589±2628715	9240411±1824667
PC(36:5)+H	780.554	C44 H79 O8 N1 P1	12.5721	35698377±6429497	38008172±6318803	38321540±4698148
PC(36:5e)+H	766.575	C44 H81 O7 N1 P1	14.3019	6912821±655330	6325112±870860	6724553±1102770
PC(37:2)+H	800.616	C45 H87 O8 N1 P1	16.0945	7568477±1484241	7179621±1459784	8772696±1698667
PC(38:1)+H	816.648	C46 H91 O8 N1 P1	17.9853	7839736±1448061	7476246±930169	6930214±958844
PC(38:2)+H	814.632	C46 H89 O8 N1 P1	16.6788	38773467±3621486	37108773±4498973	36462326±4812932
PC(38:3)+H	812.616	C46 H87 O8 N1 P1	16.1609	23356975±8061202	25164072±5435801	22634606±5860826
PC(38:3)+H	812.616	C46 H87 O8 N1 P1	15.7124	156966826±19090358	159448406±34582429	161905059±18943815
PC(38:4)+H	810.601	C46 H85 O8 N1 P1	14.694	46035827±3322588	46105453±4725418	44450147±8461374
PC(38:4)+H	810.601	C46 H85 O8 N1 P1	15.0718	1340497837±133470892	1313435801±87394443	1283867453±75620522
PC(38:5)+H	808.585	C46 H83 O8 N1 P1	14.1553	86307350±11010271	87363060±7114523	90725795±12055509
PC(38:5)+H	808.585	C46 H83 O8 N1 P1	13.6904	166872332±9423452	175301257±4247543	159344819±20541166
PC(38:5e)+H	794.606	C46 H85 O7 N1 P1	15.7375	6379428±413371	5652600±569955	5787810±700730
PC(38:5e)+H	794.606	C46 H85 O7 N1 P1	14.636	30936583±1951961	30798816±1125505	30646481±6352031
PC(38:6)+H	806.569	C46 H81 O8 N1 P1	12.6707	42675615±7269873	45686913±15630306	46941723±10595517
PC(38:6)+H	806.569	C46 H81 O8 N1 P1	12.4613	42675615±7269873	45686913±15630306	46941723±10595517
PC(38:6)+H	806.569	C46 H81 O8 N1 P1	13.1819	111954611±16783679	108495217±30900250	109806134±23181716
PC(40:4e)+H	824.653	C48 H91 O7 N1 P1	17.1216	8365885±1190438	8017493±241455	8260657±1337596
PC(40:5)+H	836.616	C48 H87 O8 N1 P1	14.6853	7864196±1929207	8070245±1829105	9464202±1120101
PC(40:5)+H	836.616	C48 H87 O8 N1 P1	15.1071	51994082±6673726	56133105±6347212	48048589±10088449
PC(40:5e)+H	822.637	C48 H89 O7 N1 P1	16.047	5860593±372873	5669439±365687	5601990±1092744
PC(40:6)+H	834.601	C48 H85 O8 N1 P1	13.853	14149608±2890389	14471428±853015	13909280±1470141
PC(40:6)+H	834.601	C48 H85 O8 N1 P1	14.6783	130798511±17302562	117708684±27863250	133739022±28419397
PE(16:0_18:1)+H	718.538	C39 H77 O8 N1 P1	15.395	2674403±405441	3255574±553701	2734315±312239
PE(16:0_18:2)+H	716.522	C39 H75 O8 N1 P1	14.245	14425822±2418702	16285706±3376355	16501502±3487922
PE(16:0_20:3)+H	742.538	C41 H77 O8 N1 P1	14.6458	2221644±408654	2456470±527269	2613045±512195
PE(16:0_20:4)+H	740.522	C41 H75 O8 N1 P1	13.9736	18909849±1395489	21470882±3043663	17342421±1197220
PE(16:0_22:4)+H	768.554	C43 H79 O8 N1 P1	14.9784	2938068±438497	3148961±660068	2611818±676525
PE(16:0_22:5)+H	766.538	C43 H77 O8 N1 P1	14.508	13341322±1189865	13347278±1385807	12335414±654948
PE(16:0_22:6)+H	764.522	C43 H75 O8 N1 P1	13.5244	19647898±2168561	18892681±6350779	16709844±3264270
PE(16:0e_22:4)+H	754.575	C43 H81 O7 N1 P1	15.9341	2391285±302495	2543344±622252	3047794±1044530
PE(16:0p_18:1)+H	702.543	C39 H77 O7 N1 P1	16.1167	2220461±266573	2607745±277410	2152197±302200
PE(16:0p_20:4)+H	724.528	C41 H75 O7 N1 P1	14.6697	12574597±1068975	13405746±843111	11366676±1183755
PE(16:0p_22:4)+H	752.559	C43 H79 O7 N1 P1	15.6637	4813930±367097	5290548±279420	4736684±855155
PE(16:0p_22:5)+H	750.543	C43 H77 O7 N1 P1	14.7286	11211892±987586	11010030±1104946	10939349±1044976
PE(16:0p_22:6)+H	748.528	C43 H75 O7 N1 P1	14.2097	5451052±566590	5757821±93487	6020022±1104731
PE(18:0_18:1)+H	746.569	C41 H81 O8 N1 P1	16.7771	9275391±2600564	9823539±1905837	11537377±3150754
PE(18:0_18:2)+H	744.554	C41 H79 O8 N1 P1	15.6527	60472980±4980732	63551162±8992110	71238761±12364734
PE(18:0_20:3)+H	770.569	C43 H81 O8 N1 P1	15.9705	5710571±1087038	6534035±1744493	5910595±736785
PE(18:0_20:4)+H	768.554	C43 H79 O8 N1 P1	15.399	82844891±5614071	89822463±16721856	78753969±8019374
PE(18:0_22:4)+H	796.585	C45 H83 O8 N1 P1	16.3373	10593311±1478759	10333973±1037059	11058122±2265579
PE(18:0_22:5)+H	794.569	C45 H81 O8 N1 P1	15.4141	4739673±732597	5042338±982932	4250981±1082318
PE(18:0_22:5)+H	794.569	C45 H81 O8 N1 P1	15.8986	9543967±2774823	8173748±2330363	7973758±692397
PE(18:0_22:6)+H	792.554	C45 H79 O8 N1 P1	14.9691	21475433±4080720	19935786±6303478	20330685±4121519
PE(18:0e_18:1)+H	732.59	C41 H83 O7 N1 P1	17.8689	1044379±431306	1251458±507281	1339619±341549
PE(18:0e_18:2)+H	730.575	C41 H81 O7 N1 P1	16.657	2687256±425184	2824802±775045	3392120±708091
PE(18:0e_22:4)+H	782.606	C45 H85 O7 N1 P1	17.3638	6092643±786156	5811166±1301159	7731306±2683470
PE(18:0e_22:5)+H	780.59	C45 H83 O7 N1 P1	16.3461	4991512±289840	5309330±1967684	5850324±2168671
PE(18:0p_18:1)+H	730.575	C41 H81 O7 N1 P1	17.572	2461808±727883	2781444±709909	2528957±357053
PE(18:0p_18:2)+H	728.559	C41 H79 O7 N1 P1	16.3768	8068847±1797485	8900067±1855582	8817606±913927
PE(18:0p_20:4)+H	752.559	C43 H79 O7 N1 P1	16.0623	16577603±1197899	16644610±844788	16114997±913272
PE(18:0p_22:4)+H	780.59	C45 H83 O7 N1 P1	17.0686	11105218±1698351	11405163±1279174	12385291±2621588
PE(18:0p_22:5)+H	778.575	C45 H81 O7 N1 P1	16.0682	9573161±948267	9530141±1520710	10526244±2204548
PE(18:0p_22:6)+H	776.559	C45 H79 O7 N1 P1	15.6124	8036323±1346527	7865198±1281705	8329220±1296306
PE(18:1_18:1)+H	744.554	C41 H79 O8 N1 P1	15.5666	60472980±4980732	63551162±8992110	71238761±12364734
PE(18:1_18:2)+H	742.538	C41 H77 O8 N1 P1	14.3182	8394995±1710216	9615192±2442417	12451450±3882540
PE(18:1_20:4)+H	766.538	C43 H77 O8 N1 P1	14.032	11966795±1105489	13272396±1483378	10977328±1055248
PE(18:1e_20:4)+H	752.559	C43 H79 O7 N1 P1	14.967	2850905±293263	3423330±845372	3442929±1169651
PE(18:2_18:2)+H	740.522	C41 H75 O8 N1 P1	13.1054	3050776±637888	3894268±1086273	4604925±1382332
PE(18:2_20:4)+H	764.522	C43 H75 O8 N1 P1	12.8209	2477573±727135	3137991±1219870	3051567±742723
PE(20:0p_18:2)+H	756.59	C43 H83 O7 N1 P1	17.8369	2032765±425057	2129273±478824	2101380±270686
PI(16:0_18:1)+H	837.549	C43 H82 O13 N0 P1	12.1511	484032±98824	503859±63652	476864±67224
PI(16:0_18:1)+NH4	854.575	C43 H85 O13 N1 P1	12.1529	630459±118219	721385±181186	677018±119389
PI(16:0_18:2)+H	835.533	C43 H80 O13 N0 P1	11.1173	1690517±179081	1812216±250538	1880763±317314
PI(16:0_18:2)+NH4	852.56	C43 H83 O13 N1 P1	11.1158	2547750±256759	2739343±386604	2848062±430448
PI(16:0_20:3)+H	861.549	C45 H82 O13 N0 P1	11.455	597055±143733	613221±195645	597670±54379
PI(16:0_20:3)+NH4	878.575	C45 H85 O13 N1 P1	11.4563	308303±97279	426936±210476	478206±141188
PI(16:0_20:4)+H	859.533	C45 H80 O13 N0 P1	10.9267	1541043±254234	1707166±297872	1583665±220706
PI(16:0_20:4)+NH4	876.56	C45 H83 O13 N1 P1	10.9258	2440128±417118	2707961±514371	2527750±384520
PI(18:0_18:1)+NH4	882.607	C45 H89 O13 N1 P1	13.4614	439000±94186	487896±102457	466995±94297
PI(18:0_18:2)+H	863.564	C45 H84 O13 N0 P1	12.4393	6988425±734182	6919894±925100	7223627±708790
PI(18:0_18:2)+NH4	880.591	C45 H87 O13 N1 P1	12.4402	10898992±1194965	10862336±1427660	11229902±1003694
PI(18:0_20:3)+H	889.58	C47 H86 O13 N0 P1	12.7769	3056585±761102	3032986±1001732	2877451±322634
PI(18:0_20:3)+NH4	906.607	C47 H89 O13 N1 P1	12.7781	5035890±1242306	4982754±1617426	4664777±474820
PI(18:0_20:4)+H	887.564	C47 H84 O13 N0 P1	12.2333	12802537±1668803	12331940±1231399	11969155±1063347
PI(18:0_20:4)+NH4	904.591	C47 H87 O13 N1 P1	12.2349	20783198±2664959	20330205±2105080	19586081±1596922
PI(18:0_22:4)+NH4	932.622	C49 H91 O13 N1 P1	13.1406	1285973±182914	1305306±128762	1193995±217678
PI(18:1_18:1)+H	863.564	C45 H84 O13 N0 P1	12.3852	6988425±734182	6919894±925100	7223627±708790
PI(18:1_18:2)+H	861.549	C45 H82 O13 N0 P1	11.2085	620937±106324	714178±186233	753942±153521
PI(18:1_18:2)+NH4	878.575	C45 H85 O13 N1 P1	11.2094	1048356±179974	1191099±314789	1264866±275041
PI(18:1_20:4)+NH4	902.575	C47 H85 O13 N1 P1	10.9935	1225078±137149	1464031±189763	1208230±136916
PS(14:0_14:0)+H	680.45	C34 H67 O10 N1 P1	9.53761	2748205±532353	2850437±595305	2320596±376313
SM(d18:1_15:0)+H	689.559	C38 H78 O6 N2 P1	12.6376	1108102±145710	1067660±111674	1092635±101445
SM(d18:1_18:0)+H	731.606	C41 H84 O6 N2 P1	15.4046	46879212±4720339	48043374±7430152	43054152±3952417
SM(d18:1_20:0)+H	759.637	C43 H88 O6 N2 P1	19.0463	1238127±268709	861782±83943	1182455±367535
SM(d18:1_22:3)+H	781.622	C45 H86 O6 N2 P1	16.6263	3222154±407327	3320582±659566	3000869±369300
SM(d18:1_24:3)+H	809.653	C47 H90 O6 N2 P1	18.1872	10871439±825271	10537066±1176298	9896043±1121904
SM(d32:1)+H	675.544	C37 H76 O6 N2 P1	11.7277	1630921±142043	1650797±168345	1723448±138517
SM(d34:0)+H	705.591	C39 H82 O6 N2 P1	14.1898	20120831±3861146	20340891±2447824	25476248±4476415
SM(d34:1)+H	703.575	C39 H80 O6 N2 P1	14.4708	325941897±22752312	313038870±25549618	304428705±29843453
SM(d34:1)+H	703.575	C39 H80 O6 N2 P1	13.5066	325941897±22752312	313038870±25549618	304428705±29843453
SM(d34:2)+H	701.559	C39 H78 O6 N2 P1	12.2467	1502753±259676	1390764±239503	1562264±485335
SM(d34:2)+H	701.559	C39 H78 O6 N2 P1	12.6863	2878402±576587	2808280±1019613	2136403±323759
SM(d35:1)+H	717.591	C40 H82 O6 N2 P1	14.3483	3236922±275182	3080195±284100	3095185±136700
SM(d36:0)+H	733.622	C41 H86 O6 N2 P1	15.7465	1967707±268348	1940247±576352	2540139±613101
SM(d36:1)+H	731.606	C41 H84 O6 N2 P1	15.1253	46879212±4720339	48043374±7430152	43054152±3952417
SM(d36:2)+H	729.591	C41 H82 O6 N2 P1	13.6909	2951542±402034	3095881±703792	2835076±844587
SM(d36:3)+H	727.575	C41 H80 O6 N2 P1	12.3662	11554035±2826686	13420687±6243534	11086704±3058168
SM(d37:1)+H	745.622	C42 H86 O6 N2 P1	15.8761	1441015±221051	1332657±167287	1399247±266474
SM(d38:1)+H	759.637	C43 H88 O6 N2 P1	16.6179	19901992±964171	20328037±1938578	19810160±1315785
SM(d39:1)+H	773.653	C44 H90 O6 N2 P1	17.4234	2246054±371235	2198388±199742	2212699±155175
SM(d40:1)+H	787.669	C45 H92 O6 N2 P1	18.1855	60620127±4206328	58306851±3792489	57359982±6745258
SM(d40:2)+H	785.653	C45 H90 O6 N2 P1	16.4976	3782624±350362	3700601±454935	3263692±824961
SM(d40:3)+H	783.637	C45 H88 O6 N2 P1	15.3226	6025698±944125	5388351±1015303	5011904±901808
SM(d40:3)+H	783.637	C45 H88 O6 N2 P1	15.2448	6025698±944125	5388351±1015303	5011904±901808
SM(d41:1)+H	801.684	C46 H94 O6 N2 P1	19.0182	24402862±2582708	23960830±1297791	23946832±2226575
SM(d41:2)+H	799.669	C46 H92 O6 N2 P1	17.2586	1904532±260578	1896717±248812	1759404±258809
SM(d41:5)+H	793.622	C46 H86 O6 N2 P1	14.9546	322056±148093	358429±165052	328969±102934
SM(d42:1)+H	815.7	C47 H96 O6 N2 P1	19.8341	44415418±6162024	45117267±3170077	43812018±5080856
SM(d42:2)+H	813.684	C47 H94 O6 N2 P1	18.0012	93753731±7627253	96767507±8961324	90390147±13545256
SM(d42:3)+H	811.669	C47 H92 O6 N2 P1	16.6421	68187635±9249869	70386146±10286028	65230722±8948642
SM(d42:4)+H	809.653	C47 H90 O6 N2 P1	15.5297	7238053±931995	7206519±1234208	6713144±1218766
SM(d42:5)+H	807.637	C47 H88 O6 N2 P1	14.5557	2326430±307113	2191373±263748	1999226±436511
SM(d43:1)+H	829.716	C48 H98 O6 N2 P1	20.7122	1129812±199320	1198702±96424	1146246±116531
SM(d43:2)+H	827.7	C48 H96 O6 N2 P1	18.8137	1970527±240233	1989888±259975	1920984±360682
SM(d43:3)+H	825.684	C48 H94 O6 N2 P1	17.4209	540137±120988	573484±87467	539518±106280
SM(d44:3)+H	839.7	C49 H96 O6 N2 P1	18.1574	1997623±267975	2130500±153877	2106299±280546
SM(d44:4)+H	837.684	C49 H94 O6 N2 P1	16.8754	1269475±136117	1301222±140624	1272371±193130
SM(d44:4)+H	837.684	C49 H94 O6 N2 P1	19.8173	5338895±692156	5494946±235630	5347417±532193
SM(d44:5)+H	835.669	C49 H92 O6 N2 P1	15.7617	1121126±196777	1177713±167790	1060931±334214
SM(d44:5)+H	835.669	C49 H92 O6 N2 P1	18.0055	16510051±1416789	17363022±2673185	15698160±2260726
SM(d44:6)+H	833.653	C49 H90 O6 N2 P1	14.843	6542585±1246088	6664958±2256831	5117499±1340759
SM(d44:6)+H	833.653	C49 H90 O6 N2 P1	14.731	6542585±1246088	6664958±2256831	5117499±1340759
SM(d44:6)+H	833.653	C49 H90 O6 N2 P1	16.6473	13605172±1903803	14015247±2935078	12461251±1901333
SM(t18:0_22:1)+H	803.664	C45 H92 O7 N2 P1	17.5513	1395456±525063	1430476±688840	1383971±289896
SM(t18:0_24:1)+H	831.695	C47 H96 O7 N2 P1	19.1239	918030±330149	1033787±271300	973948±232338
SM(t18:0_24:2)+H	829.679	C47 H94 O7 N2 P1	15.9547	1101017±65461	1084904±79562	1008589±125774
SM(t38:3)+H	771.601	C43 H84 O7 N2 P1	14.6397	1731608±89118	1638166±141900	1557243±207888
SM(t40:0)+H	805.679	C45 H94 O7 N2 P1	17.4136	767666±89380	762602±108059	700319±86257
SM(t42:1)+H	831.695	C47 H96 O7 N2 P1	17.253	1052270±91688	1083435±85463	1012730±150372
SM(t42:2)+H	829.679	C47 H94 O7 N2 P1	17.3762	1224376±158029	1304140±262029	1188748±150636
SM(t42:3)+H	827.664	C47 H92 O7 N2 P1	16.0797	682111±32444	747058±155656	668864±77524
SiE(18:1)+NH4	696.665	C47 H86 O2 N1	24.8068	300332±64558	264554±55500	252740±87772
SiE(18:2)+NH4	694.65	C47 H84 O2 N1	24.5578	2076308±306004	1730854±352812	1735817±435982
TG(14:0_18:2_18:2)+NH4	844.739	C53 H98 O6 N1	23.7439	14990855±2568686	15975429±2921816	18261255±4074921
TG(16:0_16:0_16:1)+NH4	822.755	C51 H100 O6 N1	24.2267	1934818±363699	2546728±729228	1748278±299796
TG(16:0_16:0_18:1)+NH4	850.786	C53 H104 O6 N1	24.4598	11160472±1546200	12814048±2992107	10222113±1319200
TG(16:0_16:1_16:1)+NH4	820.739	C51 H98 O6 N1	23.9922	2967791±504242	3646702±716640	2916403±485623
TG(16:0_16:1_18:1)+NH4	848.77	C53 H102 O6 N1	24.2472	25386992±2119199	27931288±4345657	25221203±3395554
TG(16:0_18:1_18:1)+NH4	876.801	C55 H106 O6 N1	24.4539	48803252±5336324	51522489±7076820	40682230±5842619
TG(16:0_18:1_18:2)+NH4	874.786	C55 H104 O6 N1	24.2537	137575587±12326030	133625886±14227201	115446961±16465926
TG(16:0_18:2_18:3)+NH4	870.755	C55 H100 O6 N1	23.809	64610321±12640999	62959542±10316504	69788965±15016062
TG(16:1_16:1_16:1)+NH4	818.723	C51 H96 O6 N1	23.7402	3510253±594088	3912522±508490	4333334±895193
TG(16:1_16:1_18:1)+NH4	846.755	C53 H100 O6 N1	23.9984	21687657±2112293	22858997±3313618	22120905±3196544
TG(16:1_18:2_18:3)+NH4	868.739	C55 H98 O6 N1	23.5662	26313179±6865166	26458979±6956224	33563671±9957216
TG(18:0_16:0_16:0)+NH4	852.801	C53 H106 O6 N1	24.6048	5750510±682930	5830023±1009661	4718611±739331
TG(18:0_16:0_18:0)+NH4	880.833	C55 H110 O6 N1	24.7658	15442911±1823327	17030093±4310727	13188207±2275769
TG(18:0_16:0_18:1)+NH4	878.817	C55 H108 O6 N1	24.5937	22087207±1295666	24773857±5680098	17717031±3177173
TG(18:0_18:0_18:0)+NH4	908.864	C57 H114 O6 N1	24.9172	8723297±970571	8941491±2453550	7566666±1640822
TG(18:0_18:0_18:1)+NH4	906.848	C57 H112 O6 N1	24.7471	6598279±1426657	7212868±2567011	5633038±2837327
TG(18:0_18:1_18:1)+NH4	904.833	C57 H110 O6 N1	24.5804	26826180±4838819	26129639±4788820	22363507±3944959
TG(18:1_14:2_18:2)+NH4	842.723	C53 H96 O6 N1	23.4022	14052543±3131164	14523861±3982270	19114650±5621194
TG(18:1_18:1_18:1)+NH4	902.817	C57 H108 O6 N1	24.4605	36635663±8111929	32766427±5679301	32317895±6214322
TG(18:1_18:1_18:2)+NH4	900.801	C57 H106 O6 N1	24.2563	80150449±16252565	77266057±9052583	78617290±9309942
TG(18:1_18:2_18:2)+NH4	898.786	C57 H104 O6 N1	24.0301	132694832±24614243	124951988±8330113	126379935±13480541
TG(18:1_18:2_18:3)+NH4	896.77	C57 H102 O6 N1	23.7618	147866827±26300239	138652046±11253717	142624173±20318993
TG(18:3_18:2_18:2)+NH4	894.755	C57 H100 O6 N1	23.4518	75323664±14662554	71275988±13125842	80492750±16068103
TG(20:1_18:1_18:1)+NH4	930.848	C59 H112 O6 N1	24.5679	3926501±598554	3415441±559859	3088707±716477

## Sheet: negative-mode
The peak area of the lipid molecules identified in the breast of control and affected groups from the negative mode
LipidIon	CalcMz	IonFormula	Rt	Control	WB	WB+WS
Cer(d18:0_16:0)+CH3COO	598.542	C36 H72 O5 N1	15.9929	927141±216588	1087721±107728	1570819±329386
Cer(d18:0_16:0)-H	538.52	C34 H68 O3 N1	15.9924	1086487±259946	1295024±95967	1827714±379821
Cer(d18:0_22:0)+CH3COO	682.635	C42 H84 O5 N1	20.7105	1585970±809427	1474555±417788	3054687±818828
Cer(d18:0_22:0)-H	622.614	C40 H80 O3 N1	20.7115	1443058±717434	1357093±404031	2712788±726550
Cer(d18:0_23:0)+CH3COO	696.651	C43 H86 O5 N1	21.5133	1206147±645005	1162049±415685	2233631±509207
Cer(d18:0_23:0)-H	636.63	C41 H82 O3 N1	21.513	992333±519136	964667±352784	1858858±451634
Cer(d18:0_24:0)+CH3COO	710.667	C44 H88 O5 N1	22.3091	1604848±742286	1595167±419342	3011806±746784
Cer(d18:0_24:0)-H	650.646	C42 H84 O3 N1	22.3079	1295215±587078	1281199±330602	2414025±570588
Cer(d18:0_24:1)+CH3COO	708.651	C44 H86 O5 N1	20.5501	935471±518539	884115±316181	1717134±342470
Cer(d18:0_24:1)-H	648.63	C42 H82 O3 N1	20.5493	790236±397296	796966±279612	1523312±325512
Cer(d18:1_16:0)+CH3COO	596.526	C36 H70 O5 N1	15.4222	5443865±287192	6204770±437431	5461226±868031
Cer(d18:1_16:0)-H	536.505	C34 H66 O3 N1	15.4212	6390592±326195	7363332±612210	6705623±934354
Cer(d18:1_18:0)+CH3COO	624.557	C38 H74 O5 N1	16.9135	1696747±216817	1749166±331328	1961768±271929
Cer(d18:1_18:0)-H	564.536	C36 H70 O3 N1	16.9141	2270946±292521	2374628±393543	2602397±282006
Cer(d18:1_18:2)+CH3COO	620.526	C38 H70 O5 N1	14.3802	6144878±770316	6216204±1885496	4961419±1782976
Cer(d18:1_18:2)-H	560.505	C36 H66 O3 N1	14.3805	6830569±719711	7004446±1949515	5488623±2017932
Cer(d18:1_20:0)+CH3COO	652.589	C40 H78 O5 N1	18.4668	1299934±231585	1216627±257591	1543374±228418
Cer(d18:1_20:0)-H	592.567	C38 H74 O3 N1	18.4642	1512210±279836	1423083±266793	1782951±239722
Cer(d18:1_22:0)+CH3COO	680.62	C42 H82 O5 N1	20.0518	26154731±3359919	22597597±5679803	29632202±5085091
Cer(d18:1_22:0)-H	620.599	C40 H78 O3 N1	20.051	25266826±3357585	22072482±5237956	28306538±4430150
Cer(d18:1_23:0)+CH3COO	694.635	C43 H84 O5 N1	20.85	20747581±2654718	18212930±4897015	22999436±3528125
Cer(d18:1_23:0)-H	634.614	C41 H80 O3 N1	20.8511	18938902±2347161	16834986±4396339	20963578±3087821
Cer(d18:1_24:0)+CH3COO	708.651	C44 H86 O5 N1	21.6475	35930916±2683122	32504845±10011392	38693802±3534218
Cer(d18:1_24:0)-H	648.63	C42 H82 O3 N1	21.6474	31110803±2145685	28275715±8270272	33418759±2828923
Cer(d18:1_24:1)+CH3COO	706.635	C44 H84 O5 N1	19.8841	25496292±4114148	24180593±3759338	27761936±3796911
Cer(d18:1_24:1)-H	646.614	C42 H80 O3 N1	20.0328	23933731±3670233	22852927±3128325	25933466±3585735
Cer(d18:1_24:1)-H	646.614	C42 H80 O3 N1	19.8847	23933731±3670233	22852927±3128325	25933466±3585735
Cer(d18:1_24:2)+CH3COO	704.62	C44 H82 O5 N1	18.4871	9899509±2426774	9235591±1719970	10832231±1484059
Cer(d18:1_24:2)-H	644.599	C42 H78 O3 N1	18.4886	10037543±2338746	9604284±1632176	10986129±1426935
Cer(d18:1_25:0)+CH3COO	722.667	C45 H88 O5 N1	22.441	1243546±214417	1123372±305828	1363940±138497
Cer(d18:1_25:0)-H	662.646	C43 H84 O3 N1	22.44	1074032±180535	979433±253175	1199960±107005
Cer(t18:0_22:0)+CH3COO	698.63	C42 H84 O6 N1	19.2755	1231930±234415	1179922±399078	1186227±183674
Cer(t18:0_22:0)-H	638.609	C40 H80 O4 N1	19.2758	2171858±448298	2115676±639768	2126972±313038
Cer(t18:0_23:0)+CH3COO	712.646	C43 H86 O6 N1	20.07	927321±169630	909083±306352	880419±101179
Cer(t18:0_24:0)+CH3COO	726.662	C44 H88 O6 N1	20.8652	1227162±226521	1294696±503606	1230360±182346
Cer(t18:0_24:1)+CH3COO	724.646	C44 H86 O6 N1	19.1376	513209±127070	511686±132765	504112±64012
FA(14:0)	227.201		2.28	7037802±1226313	6861209±550931	7789019±1147271
FA(14:1)	225.185		1.63	1231122±248056	1348160±208842	1691535±262496
FA(14:2)	223.17		1.33	1085449±365074	1119329±401402	2105150±667599
FA(15:0)	241.217		2.96	1896509±170557	2096357±182416	1903167±392361
FA(15:1)	239.201		2.11	363790±92086	383235±29456	430170±28705
FA(16:0)	255.232		3.89	591761521±52983772	597976419±44191350	592974283±34457895
FA(16:1)	253.217		2.5	57397316±16425886	61901677±9541751	72414966±8206595
FA(16:2)	251.201		1.85	3842175±1385573	3800729±970674	6495558±1895247
FA(16:3)	249.185		1.48	2686201±250519	3033734±1156954	4371880±1390519
FA(17:0)	269.248		5.21	2918186±508907	2843093±427098	3133358±458655
FA(17:1)	267.232		3.24	1130960±335337	1177633±261527	1380186±227414
FA(17:2)	265.217		2.26	575693±108786	547095±150915	776866±177750
FA(18:0)	283.264		6.76	507550131±38442647	489316906±43262981	492075106±51598069
FA(18:1)	281.248		4.28	640972898±104660342	656671927±96747365	741601531±76738796
FA(18:2)	279.232		2.85	556126377±69714320	579360991±72147609	672169614±77213005
FA(18:3)	277.217		2.08	52267672±11760873	57449275±13528692	80489754±22626876
FA(18:4)	275.201		1.65	1216618±633966	1302075±508035	2664250±1280453
FA(19:0)	297.279		8.19	685703±138114	660482±68135	752585±178059
FA(19:2)	293.248		3.7	208197±39110	202137±39106	238180±39885
FA(20:0)	311.295		9.37	5265113±1071586	5043201±434608	5463664±947023
FA(20:1)	309.279		7.07	3575590±840290	3459537±215459	4149072±933971
FA(20:2)	307.264		4.78	8098699±1340400	7336184±421954	8614954±1741486
FA(20:3)	305.248		3.37	10990611±2825854	11258383±1769344	11988728±2312984
FA(20:4)	303.232		2.58	178537997±31317811	185386720±7341497	181114191±41597103
FA(20:5)	301.217		1.92	11460942±2655523	11458854±2103824	13929565±4197789
FA(21:0)	325.311		10.36	336399±112381	305118±13921	341960±69202
FA(22:0)	339.326		11.36	3667549±1087654	3279520±405508	3970561±869897
FA(22:1)	337.311		9.45	810084±182038	834910±53588	896595±144851
FA(22:2)	335.295		7.58	827544±173651	749925±74985	912845±119388
FA(22:3)	333.279		5.56	594314±145924	544563±29355	649302±108063
FA(22:4)	331.264		4	28047427±2854996	28256798±2808363	30221231±6946404
FA(22:5)	329.248		2.83	37657206±4462877	36964558±1590651	35722642±5922007
FA(22:6)	327.232		2.19	34935783±3386768	32172744±2873983	38407571±11954148
FA(23:0)	353.342		12.38	1173870±266454	1141055±126307	1197231±182365
FA(24:0)	367.358		13.36	2223774±361983	2364093±143816	2333891±208643
FA(24:1)	365.342		11.35	2319489±483345	2259116±242225	2516683±532894
FA(24:2)	363.326		9.78	1832619±188398	1834445±140703	2033598±366718
FA(24:4)	359.295		6.47	478077±78581	443073±75145	486762±94418
FA(24:5)	357.279		4.57	262010±89507	241519±65028	241488±68757
FA(24:6)	355.264		3.42	133555±27425	130745±14720	130311±28701
FA(25:0)	381.373		14.32	458086±72929	472103±20921	427296±68027
FA(26:0)	395.389		15.22	739630±61189	771398±193183	657108±150917
FA(26:1)	393.373		13.28	212462±38781	243471±57398	252138±85490
FA(26:2)	391.358		11.65	259208±67500	297450±54483	353940±151421
FA(27:0)	409.405		16.04	208980±31675	209373±28521	186604±39213
FA(28:4)	415.358		13	2600465±1070322	2159740±821092	2507169±576543
FA(29:4)	429.373		13.78	6201571±1551642	5302940±1756898	5963995±1300821
FA(30:0)	451.452		18.69	232505±19570	219665±19222	183013±28313
FA(32:0)	479.482		20.53	133524±10134	129154±15351	105597±18645
LPC(16:0)+CH3COO	554.346	C26 H53 O9 N1 P1	2.487	68563720±11502453	69380458±5748867	68883939±9424978
LPC(18:0)+CH3COO	582.378	C28 H57 O9 N1 P1	4.19909	100027042±9298864	90263966±13109529	98570935±14646560
LPC(18:1)+CH3COO	580.362	C28 H55 O9 N1 P1	2.66805	14217497±3232826	14134715±2689081	15714648±3176242
LPC(18:2)+CH3COO	578.346	C28 H53 O9 N1 P1	1.91427	10297999±2399239	10271295±2138470	12051220±2837468
LPC(20:4)+CH3COO	602.346	C30 H53 O9 N1 P1	1.52248	3571535±2070549	3327848±2396084	3479822±2056793
LPC(20:4)+CH3COO	602.346	C30 H53 O9 N1 P1	1.81498	13107985±2617781	11858376±1303943	13248131±2363510
LPE(16:0)-H	452.278	C21 H43 O7 N1 P1	2.61939	4837938±701216	4977722±269355	4412687±620349
LPE(18:0)-H	480.31	C23 H47 O7 N1 P1	4.45541	12629380±1222404	12418903±2260989	12695632±2212494
LPE(18:2)-H	476.278	C23 H43 O7 N1 P1	2.00323	1421295±304926	1666748±527353	1950397±515499
LPE(20:4)-H	500.278	C25 H43 O7 N1 P1	1.89675	1677668±486611	1690292±188719	1807505±365109
LPI(18:0)-H	599.32	C27 H52 O12 N0 P1	2.47086	510481±560234	265879±222333	744061±819272
PC(15:0_18:2)+CH3COO	802.56	C43 H81 O10 N1 P1	13.1453	2043446±400565	2079997±426001	2120915±236618
PC(15:0_20:4)+CH3COO	826.56	C45 H81 O10 N1 P1	12.8261	2776311±259825	2619633±327266	2753315±175028
PC(16:0_16:0)+CH3COO	792.576	C42 H83 O10 N1 P1	14.9983	30345388±2783503	29521070±1980218	27216916±5127347
PC(16:0_16:1)+CH3COO	790.56	C42 H81 O10 N1 P1	13.7328	6846010±892381	5993827±1385988	6417805±1655301
PC(16:0_16:1)+CH3COO	790.56	C42 H81 O10 N1 P1	13.6634	6846010±892381	6048955±1276645	6417805±1655301
PC(16:0_18:1)+CH3COO	818.592	C44 H85 O10 N1 P1	15.5144	9698469±1482127	7500927±2511610	7418237±1170128
PC(16:0_18:1)+CH3COO	818.592	C44 H85 O10 N1 P1	15.0532	119517346±15397474	129523399±5969589	110192373±20878711
PC(16:0_18:2)+CH3COO	816.576	C44 H83 O10 N1 P1	13.8999	414699486±22355559	424453828±9518279	398554487±20915352
PC(16:0_20:4)+CH3COO	840.576	C46 H83 O10 N1 P1	13.621	352947368±36960090	351092852±18762849	315478626±22687104
PC(16:0_20:5)+CH3COO	838.56	C46 H81 O10 N1 P1	12.5812	33128601±5293480	33745017±3160503	32847198±3111539
PC(16:0_22:4)+CH3COO	868.607	C48 H87 O10 N1 P1	14.7019	27814677±3251952	27022090±2981514	23905032±6107641
PC(16:0_22:6)+CH3COO	864.576	C48 H83 O10 N1 P1	13.1871	87170581±12535363	81994233±23936643	78549514±11839085
PC(16:0e_16:0)+CH3COO	778.597	C42 H85 O9 N1 P1	16.0458	20446838±2221352	19798432±798294	17044792±1479930
PC(16:0e_18:2)+CH3COO	802.597	C44 H85 O9 N1 P1	14.9331	14254018±1803891	14796564±986067	13342223±1097042
PC(16:0e_20:4)+CH3COO	826.597	C46 H85 O9 N1 P1	14.6107	47471325±4035806	45517001±4628587	40913290±5227194
PC(16:0e_22:4)+CH3COO	854.628	C48 H89 O9 N1 P1	15.622	13725921±1838134	13758661±1562285	11655311±2176948
PC(16:1_20:4)+CH3COO	838.56	C46 H81 O10 N1 P1	12.1727	4944144±1097255	5289443±816937	4434498±579801
PC(16:1e_18:2)+CH3COO	800.581	C44 H83 O9 N1 P1	14.6232	2097655±367101	2143244±220013	2054436±247281
PC(17:0_18:2)+CH3COO	830.592	C45 H85 O10 N1 P1	14.6728	7607134±1041301	7563119±1077176	8305724±1094568
PC(17:0_20:4)+CH3COO	854.592	C47 H85 O10 N1 P1	14.4039	10545458±2368210	10173381±1175779	10279055±552947
PC(18:0_16:0)+CH3COO	820.607	C44 H87 O10 N1 P1	16.4583	42295917±5092118	39088524±555315	39064332±1596656
PC(18:0_18:0)+CH3COO	848.639	C46 H91 O10 N1 P1	18.7565	2032040±295138	1990771±86380	1959726±150484
PC(18:0_18:0)+CH3COO	848.639	C46 H91 O10 N1 P1	18.0361	12127599±1941315	10954731±842065	11498002±1744528
PC(18:0_18:1)+CH3COO	846.623	C46 H89 O10 N1 P1	16.5041	206731411±20411678	210214772±17403421	200322532±34301896
PC(18:0_18:2)+CH3COO	844.607	C46 H87 O10 N1 P1	15.3449	552239825±60440638	537298141±8157179	520230361±54454923
PC(18:0_18:3)+CH3COO	842.592	C46 H85 O10 N1 P1	14.299	64384093±14421145	79476419±13415792	76701315±13555840
PC(18:0_20:2)+CH3COO	872.639	C48 H91 O10 N1 P1	16.675	30034984±3507393	27755223±2560030	26682788±4382796
PC(18:0_20:3)+CH3COO	870.623	C48 H89 O10 N1 P1	15.7213	124188644±15731105	120711533±20178875	111791360±19123507
PC(18:0_20:4)+CH3COO	868.607	C48 H87 O10 N1 P1	15.0695	551035382±93217082	541427729±51973423	479410730±58930093
PC(18:0_22:4)+CH3COO	896.639	C50 H91 O10 N1 P1	16.0805	63611759±4548990	65819727±7430595	61851993±8352328
PC(18:0_22:5)+CH3COO	894.623	C50 H89 O10 N1 P1	15.1215	41441500±12299050	36631853±12311921	33713614±7908318
PC(18:0_22:5)+CH3COO	894.623	C50 H89 O10 N1 P1	15.6169	21636525±3126075	22750204±2814164	18227256±4488128
PC(18:0_22:6)+CH3COO	892.607	C50 H87 O10 N1 P1	14.6631	80965623±15453392	72524848±19000252	76841712±15870635
PC(18:0e_18:2)+CH3COO	830.628	C46 H89 O9 N1 P1	16.3819	5508480±617212	5067319±286435	5122947±276159
PC(18:0e_20:4)+CH3COO	854.628	C48 H89 O9 N1 P1	16.0384	30220492±2140329	27869397±4297193	25695511±2056185
PC(18:0e_22:4)+CH3COO	882.659	C50 H93 O9 N1 P1	17.1115	6886112±1145475	6384862±621483	6432994±829220
PC(18:0e_22:5)+CH3COO	880.644	C50 H91 O9 N1 P1	16.0346	4625247±212861	4326126±505636	4093247±717753
PC(18:1_18:1)+CH3COO	844.607	C46 H87 O10 N1 P1	15.3442	552239825±60440638	537298141±8157179	520230361±54454923
PC(18:1_18:2)+CH3COO	842.592	C46 H85 O10 N1 P1	14.007	85952859±5187710	90171747±13385992	97482979±8447409
PC(18:1_20:4)+CH3COO	866.592	C48 H85 O10 N1 P1	14.154	77893106±9916758	76294235±4706910	74208894±11353273
PC(18:1_20:4)+CH3COO	866.592	C48 H85 O10 N1 P1	13.707	100179839±6888224	103897734±5045455	89699748±11461907
PC(18:1_20:5)+CH3COO	864.576	C48 H83 O10 N1 P1	12.6794	27537340±5465905	27809402±5086287	26457345±5411298
PC(18:1_22:5)+CH3COO	892.607	C50 H87 O10 N1 P1	13.8363	7755546±1968342	7506270±603849	6727677±1079354
PC(18:1_22:6)+CH3COO	890.592	C50 H85 O10 N1 P1	13.2691	5205611±834068	5087996±812407	5440397±827020
PC(18:1e_16:0)+CH3COO	804.612	C44 H87 O9 N1 P1	16.0762	22159851±1971857	22330981±1160726	20162931±2846554
PC(18:1e_18:2)+CH3COO	828.612	C46 H87 O9 N1 P1	14.9387	3760382±474457	3809120±342896	3719682±423515
PC(18:1e_20:4)+CH3COO	852.612	C48 H87 O9 N1 P1	14.6218	24738080±2393687	23955044±2028483	22053415±3722697
PC(18:1e_22:4)+CH3COO	880.644	C50 H91 O9 N1 P1	15.6201	3011798±370872	2861989±323252	2586490±665216
PC(18:2_18:2)+CH3COO	840.576	C46 H83 O10 N1 P1	12.764	43278814±4945769	47204724±9446717	52948828±11723831
PC(18:2_20:4)+CH3COO	864.576	C48 H83 O10 N1 P1	12.4825	27537340±5465905	27809402±5086287	26457345±5411298
PC(18:3_18:2)+CH3COO	838.56	C46 H81 O10 N1 P1	11.6535	2257106±561979	2472322±432949	2511115±918497
PC(18:3_18:2)+CH3COO	838.56	C46 H81 O10 N1 P1	13.1225	2762837±889381	2477981±1210036	3209614±657807
PC(19:0_18:2)+CH3COO	858.623	C47 H89 O10 N1 P1	16.0851	5871380±1369190	5379968±647202	6243733±1431673
PC(19:0_20:4)+CH3COO	882.623	C49 H89 O10 N1 P1	15.8008	5123284±1951180	4283392±342880	4541704±531406
PC(22:0_18:2)+CH3COO	900.67	C50 H95 O10 N1 P1	18.3416	2910038±267375	2646617±327203	2934380±831004
PC(22:0_20:4)+CH3COO	924.67	C52 H95 O10 N1 P1	17.9559	2516005±505928	2325401±384361	2322552±590520
PE(16:0_18:1)-H	716.524	C39 H75 O8 N1 P1	15.4223	8433424±1237980	10317435±2316407	8473984±1423922
PE(16:0_18:2)-H	714.508	C39 H73 O8 N1 P1	14.267	37174127±5472232	40830878±7032011	40406863±6933148
PE(16:0_20:4)-H	738.508	C41 H73 O8 N1 P1	13.9967	42282026±3629962	46644321±6721367	37702780±3537006
PE(16:0_20:5)-H	736.492	C41 H71 O8 N1 P1	12.9409	3171671±726438	3541035±850117	3034203±221127
PE(16:0e_18:1)-H	702.544	C39 H77 O7 N1 P1	16.3619	3807546±359594	4167257±754654	4148312±489615
PE(16:0e_18:2)-H	700.529	C39 H75 O7 N1 P1	15.232	3681820±365865	3969738±759394	3901394±283025
PE(16:0e_22:4)-H	752.56	C43 H79 O7 N1 P1	15.9548	8195698±790523	8816466±2136379	10105983±3124116
PE(16:0e_22:6)-H	748.529	C43 H75 O7 N1 P1	14.5218	4426296±811154	4654790±1227969	5511559±1549064
PE(16:1_18:1)-H	714.508	C39 H73 O8 N1 P1	14.1708	37174127±5472232	40830878±7032011	40406863±6933148
PE(16:1e_18:1)-H	700.529	C39 H75 O7 N1 P1	16.137	8037616±1085937	9078464±826306	7528820±908230
PE(16:1e_18:2)-H	698.513	C39 H73 O7 N1 P1	14.9834	3921801±597983	4624669±691200	3888751±215007
PE(16:1e_20:4)-H	722.513	C41 H73 O7 N1 P1	14.6942	33933553±3216087	35476818±3241787	29262926±1927619
PE(16:1e_22:4)-H	750.544	C43 H77 O7 N1 P1	14.9785	7358779±1104429	8157955±2275837	7744956±2762281
PE(16:1e_22:4)-H	750.544	C43 H77 O7 N1 P1	15.6903	14046343±988956	15196338±381996	13978259±2024885
PE(16:1e_22:5)-H	748.529	C43 H75 O7 N1 P1	15.2251	4593836±413766	4893824±430515	4289570±492535
PE(16:1e_22:6)-H	746.513	C43 H73 O7 N1 P1	14.2289	13773004±1142488	14392079±843354	14647311±2094335
PE(18:0_16:0)-H	718.539	C39 H77 O8 N1 P1	16.7424	4982367±909662	4780135±988877	5086737±954585
PE(18:0_18:1)-H	744.555	C41 H79 O8 N1 P1	16.7964	31427948±10249529	31377941±6221462	37395520±9356768
PE(18:0_18:2)-H	742.539	C41 H77 O8 N1 P1	15.676	180712564±13874337	185579913±28253264	203934789±34123159
PE(18:0_20:2)-H	770.571	C43 H81 O8 N1 P1	16.9151	6332519±1366820	5823458±659213	6036056±867050
PE(18:0_20:3)-H	768.555	C43 H79 O8 N1 P1	16.4343	1970239±841743	2098454±674071	1767774±560249
PE(18:0_20:3)-H	768.555	C43 H79 O8 N1 P1	15.9903	17547374±3544196	19132601±4876453	17315046±2869027
PE(18:0_20:4)-H	766.539	C43 H77 O8 N1 P1	15.4222	276470712±20570891	293099906±45940461	262412767±25484475
PE(18:0_20:5)-H	764.524	C43 H75 O8 N1 P1	14.53	31685229±4274627	30985681±3021585	28804231±2718626
PE(18:0_22:4)-H	794.571	C45 H81 O8 N1 P1	16.3576	32591304±5410887	29721496±3097142	32474582±5593734
PE(18:0_22:5)-H	792.555	C45 H79 O8 N1 P1	15.4297	16915859±2886870	17739867±2830923	15349804±3662753
PE(18:0_22:5)-H	792.555	C45 H79 O8 N1 P1	15.9174	29572163±9209711	24424470±6418667	23840113±2662151
PE(18:0_22:6)-H	790.539	C45 H77 O8 N1 P1	14.9844	42038294±11920574	38501477±12642177	35617089±7221513
PE(18:0e_18:1)-H	730.576	C41 H81 O7 N1 P1	17.8901	3336620±1478561	3778969±1480523	4055415±924714
PE(18:0e_18:2)-H	728.56	C41 H79 O7 N1 P1	16.6776	8537179±1662315	8518317±2572599	10618345±1892474
PE(18:0e_20:4)-H	752.56	C43 H79 O7 N1 P1	14.6083	5135457±549607	4907602±575570	4361157±597144
PE(18:0e_22:4)-H	780.591	C45 H83 O7 N1 P1	17.3836	16227294±3551234	14599475±3998098	20341806±6839534
PE(18:0e_22:5)-H	778.576	C45 H81 O7 N1 P1	16.892	32980453±6221411	32653564±2101629	35968352±7212657
PE(18:0e_22:5)-H	778.576	C45 H81 O7 N1 P1	16.3653	12784033±992325	13335935±5947169	14995203±5578402
PE(18:0e_22:6)-H	776.56	C45 H79 O7 N1 P1	15.912	29523154±2591565	27137116±6203482	31458652±5222071
PE(18:1_18:1)-H	742.539	C41 H77 O8 N1 P1	15.5516	180712564±13874337	185579913±28253264	203934789±34123159
PE(18:1_18:2)-H	740.524	C41 H75 O8 N1 P1	14.6593	5455131±886854	6130691±1211188	6282693±933283
PE(18:1_18:2)-H	740.524	C41 H75 O8 N1 P1	14.3393	21717708±4351754	23950673±5078960	30298357±8144262
PE(18:1_20:4)-H	764.524	C43 H75 O8 N1 P1	14.0521	26776654±3348707	29219401±4406979	24339974±1815485
PE(18:1_22:6)-H	788.524	C45 H75 O8 N1 P1	13.6256	3183398±775806	2909398±159203	3824110±1124216
PE(18:1e_18:1)-H	728.56	C41 H79 O7 N1 P1	17.5959	6985800±2474811	7396283±1879941	7016027±1418275
PE(18:1e_18:2)-H	726.544	C41 H77 O7 N1 P1	16.3927	25899019±5581068	27626912±5632081	27088265±2938039
PE(18:1e_20:3)-H	752.56	C43 H79 O7 N1 P1	16.7219	2870897±646800	2683387±281748	2767313±648849
PE(18:1e_20:4)-H	750.544	C43 H77 O7 N1 P1	16.0845	52358479±4467525	50761933±4530054	48595063±3400132
PE(18:1e_22:4)-H	778.576	C45 H81 O7 N1 P1	17.0883	32980453±6221411	32653564±2101629	35968352±7212657
PE(18:1e_22:5)-H	776.56	C45 H79 O7 N1 P1	16.6007	6499373±1077073	6115848±1111375	6505340±1512304
PE(18:1e_22:5)-H	776.56	C45 H79 O7 N1 P1	16.0883	18725620±2825682	19528313±1955719	19986795±3731104
PE(18:1e_22:6)-H	774.544	C45 H77 O7 N1 P1	15.6341	25417043±3792816	24095173±2906158	25558383±3806331
PE(18:2_18:2)-H	738.508	C41 H73 O8 N1 P1	13.1206	5304547±1055952	6599027±1717887	7664765±2460721
PE(18:2_20:4)-H	762.508	C43 H73 O8 N1 P1	12.8447	4244353±1686672	5702314±2180396	5482966±1393592
PE(18:2e_18:1)-H	726.544	C41 H77 O7 N1 P1	16.1887	25901783±5583293	27622575±5624282	27084821±2935354
PE(18:2e_18:2)-H	724.529	C41 H75 O7 N1 P1	15.0008	6258354±1547433	6237489±548322	5335662±566010
PE(18:2e_20:4)-H	748.529	C43 H75 O7 N1 P1	14.7531	26973306±3445896	29082645±3505235	25473825±3212749
PE(18:2e_22:4)-H	776.56	C45 H79 O7 N1 P1	15.7326	4332995±456499	4145508±398139	4460014±1684975
PE(18:2e_22:6)-H	772.529	C45 H75 O7 N1 P1	14.3094	4201766±261684	4005965±237028	4177023±400869
PE(20:0e_18:2)-H	756.591	C43 H83 O7 N1 P1	18.1549	3808265±1037307	3199030±891608	4019081±749845
PE(20:1e_18:2)-H	754.576	C43 H81 O7 N1 P1	17.8599	5331330±1357180	5332118±1121002	5268827±1127308
PE(20:1e_20:4)-H	778.576	C45 H81 O7 N1 P1	17.513	1984293±567141	2082288±364751	1913921±478829
PE(20:2e_18:2)-H	752.56	C43 H79 O7 N1 P1	16.3623	6139188±744845	6202346±564077	6068729±1044741
PG(16:0_18:1)-H	747.518	C40 H76 O10 N0 P1	12.4196	188865±32189	175488±24054	150841±15571
PG(18:0_18:1)-H	775.549	C42 H80 O10 N0 P1	13.7261	232054±48911	183971±21844	185369±10223
PG(18:1_18:1)-H	773.534	C42 H78 O10 N0 P1	12.0981	373189±62247	354295±28912	358213±55799
PI(16:0_18:1)-H	835.534	C43 H80 O13 N0 P1	12.1788	6338180±1754112	6847277±1564607	6258139±1040181
PI(16:0_18:2)-H	833.519	C43 H78 O13 N0 P1	11.1381	26163094±3987430	27166805±4503701	27979287±3397837
PI(16:0_20:3)-H	859.534	C45 H80 O13 N0 P1	11.4812	7991664±3026423	8067290±3719930	8163119±1096757
PI(16:0_20:4)-H	857.519	C45 H78 O13 N0 P1	10.9467	23247812±5401139	24593282±4794933	22839468±3236341
PI(16:0_22:6)-H	881.519	C47 H78 O13 N0 P1	10.6097	1651703±402198	1574657±251309	1565690±275438
PI(17:0_18:2)-H	847.534	C44 H80 O13 N0 P1	11.8068	864403±203539	828029±198299	929438±137951
PI(18:0_18:1)-H	863.566	C45 H84 O13 N0 P1	13.4868	6553461±938284	6808696±1363655	6322313±1206101
PI(18:0_18:2)-H	861.55	C45 H82 O13 N0 P1	12.4633	92984104±10391582	91345207±9413299	89788188±9548024
PI(18:0_18:3)-H	859.534	C45 H80 O13 N0 P1	11.7885	2885662±1190638	3761420±2256600	4329405±1188959
PI(18:0_20:2)-H	889.581	C47 H86 O13 N0 P1	13.608	1062161±111266	1079315±136225	974535±323796
PI(18:0_20:3)-H	887.566	C47 H84 O13 N0 P1	13.2419	4013984±1511769	3869927±972873	3201744±582352
PI(18:0_20:3)-H	887.566	C47 H84 O13 N0 P1	12.9066	44788859±8148378	43044412±12743445	39936102±4689522
PI(18:0_20:3)-H	887.566	C47 H84 O13 N0 P1	12.81	44788859±8148378	43044412±12743445	39936102±4689522
PI(18:0_20:4)-H	885.55	C47 H82 O13 N0 P1	12.2488	161101496±20395024	155915262±17268326	146925112±7513144
PI(18:0_20:5)-H	883.534	C47 H80 O13 N0 P1	11.3923	2705796±621714	2771028±610450	2798709±443689
PI(18:0_22:4)-H	913.581	C49 H86 O13 N0 P1	13.1739	10133680±1784733	10098419±997860	8986535±1983736
PI(18:0_22:5)-H	911.566	C49 H84 O13 N0 P1	12.7815	1489489±440280	1340517±345614	1214847±179891
PI(18:0_22:5)-H	911.566	C49 H84 O13 N0 P1	12.2935	5780081±1143423	5863745±903954	5353362±1073842
PI(18:0_22:6)-H	909.55	C49 H82 O13 N0 P1	11.8985	3574866±761210	3182163±578968	3639427±720218
PI(18:1_18:1)-H	861.55	C45 H82 O13 N0 P1	12.299	92984104±10391582	91345207±9413299	89788188±9548024
PI(18:1_18:2)-H	859.534	C45 H80 O13 N0 P1	11.2328	9487294±2481759	10263400±3535478	11208793±2054851
PI(18:1_20:4)-H	883.534	C47 H80 O13 N0 P1	11.0114	10225238±2027245	11801384±2312534	9983463±935991
PS(18:0_18:2)-H	786.529	C42 H77 O10 N1 P1	12.7419	2048294±145361	2094941±154439	2055805±231528
PS(18:0_20:4)-H	810.529	C44 H77 O10 N1 P1	12.5333	3668006±382400	4156055±715532	3989524±342878
SM(d34:0)+CH3COO	763.597	C41 H84 O8 N2 P1	14.1965	20503322±4433103	19918889±3017351	24125780±4969464
SM(d34:1)+CH3COO	761.581	C41 H82 O8 N2 P1	13.5167	226902790±24407509	218066285±20627645	198176992±24796082
SM(d35:1)+CH3COO	775.597	C42 H84 O8 N2 P1	14.3621	3615043±409569	3408897±519771	3177480±200816
SM(d36:1)+CH3COO	789.613	C43 H86 O8 N2 P1	15.1401	24322770±3280825	24698257±3973870	20420434±3430238
SM(d36:3)+CH3COO	785.581	C43 H82 O8 N2 P1	12.3707	11397177±3153113	12243449±4641368	10054580±2681512
SM(d38:1)+CH3COO	817.644	C45 H90 O8 N2 P1	16.616	17011133±1277054	16871571±2188307	15625609±1251858
SM(d40:1)+CH3COO	845.675	C47 H94 O8 N2 P1	18.1749	49152799±4155947	45894063±4177146	44700287±4940145
SM(d40:3)+CH3COO	841.644	C47 H90 O8 N2 P1	15.2442	3937115±801636	3712474±945923	3068101±822513
SM(d41:1)+CH3COO	859.691	C48 H96 O8 N2 P1	19.011	17302222±2327949	16127480±1582811	15798329±1318895
SM(d42:1)+CH3COO	873.707	C49 H98 O8 N2 P1	19.8235	29405245±3860028	28626653±2763314	28060175±2855533
SM(d42:2)+CH3COO	871.691	C49 H96 O8 N2 P1	17.9852	76613392±6237775	76830204±7791654	71357682±11184062
SM(d42:3)+CH3COO	869.675	C49 H94 O8 N2 P1	16.6369	60558541±9905320	60451267±11226243	54557082±7437591
SM(d42:4)+CH3COO	867.66	C49 H92 O8 N2 P1	15.5321	5995789±970621	5867167±1166598	5077825±1134674
