# Supplementary material for: Dominant changes in the breast muscle lipid profiles of broiler chickens with wooden breast syndrome revealed by lipidomics analyses
Source: J Anim Sci Biotechnol. 2022 Aug 5;13:93. doi: 10.1186/s40104-022-00743-x (PMC9354336; doi:10.1186/s40104-022-00743-x)
Supplement: Supplementary file 7 — Additional file 7. Lipid molecules with significant different relative abundance in the serum of WB and WB + WS groups compared to the controls. [file 40104_2022_743_MOESM7_ESM.xlsx]

## Sheet: Sheet1
Lipid molecules with significant different relative abundance in the WB fillets compare with the control group
LipidIon	CalcMz	IonFormula	Rt	Control	WB
Cer(m18:1_16:0)+H	522.524	C34 H68 O2 N1	15.9742	119098±23808	155079±18652
SM(d18:1_20:0)+H	759.637	C43 H88 O6 N2 P1	19.0463	1238127±268709	861782±83943
Cer(d18:1_16:0)+CH3COO	596.526	C36 H70 O5 N1	15.4222	5443865±287192	6204770±437431
Cer(d18:1_16:0)-H	536.505	C34 H66 O3 N1	15.4212	6390592±326195	7363332±612210
Lipid molecules with significant different relative abundance in the WB+WS fillets compare with the control group								The number of increased and decreased lipid molecules in serum in the WB and WB+WS group.
LipidIon	CalcMz	IonFormula	Rt	Control	WB+WS			Serum lipids	TG	PC	PE	PG	Cer	FA	SM	Total
Cer(d18:0_16:0)+H	540.535	C34 H70 O3 N1	15.972	579631±117661	1021919±156981			WB
Cer(d18:0_22:0)+H	624.629	C40 H82 O3 N1	20.6846	1691506±792594	3211504±713764			Number	-	-	-	-	3	-	1	4
Cer(d18:0_23:0)+H	638.645	C41 H84 O3 N1	21.4835	1273757±660885	2432704±561638			Up	-	-	-	-	3	-		3
Cer(d18:0_24:0)+H	652.66	C42 H86 O3 N1	22.2797	1824867±785975	3474291±758695			Down	-	-	-	-	-	-	1	1
Cer(d18:0_24:1)+H	650.645	C42 H84 O3 N1	20.5237	994104±472824	1917385±350758			WB+WS
Cer(d18:1_22:0)+H	622.613	C40 H80 O3 N1	20.0249	8754011±750289	10196368±1145835			Number	2	8	1	1	23	8	1	44
Cer(d18:1_24:0)+H	650.645	C42 H84 O3 N1	21.6194	13978270±745154	15457272±1156577			Up	-	3	-	-	22	6	-	31
Cer(m18:1_16:0)+H	522.524	C34 H68 O2 N1	15.9742	119098±23808	222839±40721			Down	2	5	1	1	1	2	1	13
Cer(m18:1_22:0)+H	606.618	C40 H80 O2 N1	20.6838	249324±122179	475235±109584
Cer(m18:1_23:0)+H	620.634	C41 H82 O2 N1	21.4852	176678±97424	333618±80086
Cer(m18:1_24:0)+H	634.65	C42 H84 O2 N1	22.2766	228681±104778	462617±103549
Cer(m18:1_24:1)+H	632.634	C42 H82 O2 N1	20.5232	135092±67555	256568±47861
Cer(t18:0_22:0+O)+H	656.619	C40 H82 O5 N1	17.45	574244±14654	498057±55794
Cer(d18:0_16:0)+CH3COO	598.542	C36 H72 O5 N1	15.9929	927141±216588	1570819±329386
Cer(d18:0_16:0)-H	538.52	C34 H68 O3 N1	15.9924	1086487±259946	1827714±379821
Cer(d18:0_22:0)+CH3COO	682.635	C42 H84 O5 N1	20.7105	1585970±809427	3054687±818828
Cer(d18:0_22:0)-H	622.614	C40 H80 O3 N1	20.7115	1443058±717434	2712788±726550
Cer(d18:0_23:0)+CH3COO	696.651	C43 H86 O5 N1	21.5133	1206147±645005	2233631±509207
Cer(d18:0_23:0)-H	636.63	C41 H82 O3 N1	21.513	992333±519136	1858858±451634
Cer(d18:0_24:0)+CH3COO	710.667	C44 H88 O5 N1	22.3091	1604848±742286	3011806±746784
Cer(d18:0_24:0)-H	650.646	C42 H84 O3 N1	22.3079	1295215±587078	2414025±570588
Cer(d18:0_24:1)+CH3COO	708.651	C44 H86 O5 N1	20.5501	935471±518539	1717134±342470
Cer(d18:0_24:1)-H	648.63	C42 H82 O3 N1	20.5493	790236±397296	1523312±325512
PC(16:0_22:6)+H	806.569	C46 H81 O8 N1 P1	14.0179	10375478±1068898	11595574±459568
PC(18:2e_22:5)+H	818.606	C48 H85 O7 N1 P1	16.0434	6720965±401474	5855655±465047
PC(20:4e_18:0)+H	796.621	C46 H87 O7 N1 P1	16.0527	37935283±2079761	34169586±2870639
PC(36:3)+H	784.585	C44 H83 O8 N1 P1	13.9949	123329582±14120139	151458990±14299120
PC(16:0_18:1)+CH3COO	818.592	C44 H85 O10 N1 P1	15.5144	9698469±1482127	7418237±1170128
PC(16:0e_16:0)+CH3COO	778.597	C42 H85 O9 N1 P1	16.0458	20446838±2221352	17044792±1479930
PC(18:0e_20:4)+CH3COO	854.628	C48 H89 O9 N1 P1	16.0384	30220492±2140329	25695511±2056185
PC(18:1_18:2)+CH3COO	842.592	C46 H85 O10 N1 P1	14.007	85952859±5187710	97482979±8447409
FA(14:1)	225.185		1.63	1231122±248056	1691535±262496
FA(14:2)	223.17		1.33	1085449±365074	2105150±667599
FA(16:2)	251.201		1.85	3842175±1385573	6495558±1895247
FA(16:3)	249.185		1.48	2686201±250519	4371880±1390519
FA(18:2)	279.232		2.85	556126377±69714320	672169614±77213005
FA(18:3)	277.217		2.08	52267672±11760873	80489754±22626876
FA(30:0)	451.452		18.69	232505±19570	183013±28313
FA(32:0)	479.482		20.53	133524±10134	105597±18645
TG(16:0_18:1_18:2)+NH4	874.786	C55 H104 O6 N1	24.2537	137575587±12326030	115446961±16465926
TG(18:0_16:0_18:1)+NH4	878.817	C55 H108 O6 N1	24.5937	22087207±1295666	17717031±3177173
SM(d34:2)+H	701.559	C39 H78 O6 N2 P1	12.6863	2878402±576587	2136403±323759
PE(16:1e_20:4)-H	722.513	C41 H73 O7 N1 P1	14.6942	33933553±3216087	29262926±1927619
PG(16:0_18:1)-H	747.518	C40 H76 O10 N0 P1	12.4196	188865±32189	150841±15571
